# Supplementary material for: Effect of Zbed6 Single-Allele Knockout on the Growth and Development of Skeletal Muscle in Mice
Source: Biology (Basel). 2023 Feb 17;12(2):325. doi: 10.3390/biology12020325 (PMC9953215; doi:10.3390/biology12020325)
Supplement: Supplementary file 1 [file biology-12-00325-s001.zip]

Archive with 1 entries (1 files):
- biology-2082374-supplementary.xlsx
