# Supplementary material for: Effect of Zbed6 Single-Allele Knockout on the Growth and Development of Skeletal Muscle in Mice
Source: Biology (Basel). 2023 Feb 17;12(2):325. doi: 10.3390/biology12020325 (PMC9953215; doi:10.3390/biology12020325)
Supplement: Supplementary file 1 [file biology-12-00325-s001.zip › biology-2082374-supplementary.xlsx]

## Sheet: Table S1
Test	Name	sequence (5'-3')
PCR	Zbed6 Lox PCR F	GCCAGTGTTGTTGTCGTGTG
	Zbed6 Lox PCR R1	GACCAGGGTGAGGCAACTAT
	Zbed6 Lox PCR R2	GCTCCTTCTGCCACCATCTT
Test	Name	sequence (5'-3')
qPCR	GAPDH-F	ACCCAGAAGACTGTGGATGG
	GAPDH-R	ACACATTGGGGGTAGGAACA
	Actin-F	TGTTACCAACTGGGACGACA
	Actin-R	CTGGGTCATCTTTTCACGGT
	Rpl41-F	GCCATGAGAGCGAAGTGG
	Rpl41-R	CTCCTGCAGGCGTCGTAG
	Igf2-F	CGTGGCATCGTGGAAGAGT
	Igf2-R	ACACGTCCCTCTCGGACTTG
	Barx2-F	GCAGAAGAAACCACGCAGAA
	Barx2-R	GGAATTCTTCTTAGGGCGCC
	Ccn2-F	CAAAGCAGCTGCAAATACCA
	Ccn2-R	GTCTGGGCCAAATGTGTCTT
	Scx-F	CTGGCCTCCAGCTACATTTC
	Scx-R	TGTCACGGTCTTTGCTCAAC
	Csrp-F	AAAGCTCTGGACAGCACCAC
	Csrp-R	ATTTGGAAGGGTTGCTTGTG
	Dpp4-F	TCAAGTGCGGAATAGCTGTG
	Dpp4-R	CAGGGCTTTGGAGATCTGAG
	Snai3-F	ACGGGAAACTGGAGACACTG
	Snai3-R	GCTGGTTTCCTGAGGTTCTG
	Myom3-F	ACGGAGGAAGAGCTGAACAA
	Myom3-R	TAAGCCCTTCTCTCGGTCAA
	Cd163-F	TGGTGTGCAGGGAATTACAA
	Cd163-R	ATCCCTGCTGTGGGTACAAG
	Zbed6-F	GGGAAAGCCAGTGTTGTTGT
	Zbed6-R	GGGGAGTCAATTCCCTTTC

## Sheet: Table S2
Skeletal muscle growth performance between WT and ZBED6+/- mice
Trait Mean±SEM	WT mice (n=4)	ZBED6+/- mice（n=5）	p-value
skeletal muscle weight（g）	1.638±0.114	2.036±0.149	0.003**
lean muscle ratio（%）	0.091±0.005	0.107±0.004	0.001**

## Sheet: Table S3
Performance of mice myofiber
Mean±SEM Trait	WT mice (n=23)	ZBED6+/- mice（n=24）	p-value
Average area of myofiber (um2)	1130.812±62.817	1447.071±72.896	0.002**
Performance of mice myofiber
Mean±SEM Trait	ZBED6+/- mice（n=24）	ZBED6-/- mice（n=24）	p-value
Average area of myofiber (um2)	1447.071±72.896	1661.89±67.879	0.035*
Performance of mice myofiber
Mean±SEM Trait	WT mice (n=23)	ZBED6-/- mice（n=24）	p-value
Average area of myofiber (um2)	1130.812±62.817	1661.89±67.879	5.11E-07***

## Sheet: Table S4
The quality analysis and genome mapping analysis of transcriptome sequencing of WT and ZBED6+/- mice
Genotype	Sample	Raw Data		Valid Data		Valid Ratio(reads)	Q20%	Q30%	GC content%
		Read	Base	Read	Base
SKO	S253	70222546	10.53G	67263350	10.09G	95.79	99.95	97.07	48
	S261	69536448	10.43G	66662558	10.00G	95.87	99.96	97.12	48.5
	S263	68758452	10.31G	66164294	9.92G	96.23	99.96	97.08	48.5
	S264	63975066	9.60G	61628012	9.24G	96.33	99.96	97.03	49
	S269	66270842	9.94G	63978418	9.60G	96.54	99.95	97.04	48.5
WT	WT297	71774750	10.77G	69176320	10.38G	96.38	99.96	96.96	48.5
	WT298	64793096	9.72G	62656438	9.40G	96.7	99.96	97.04	48.5
	WT307	65595550	9.84G	63320040	9.50G	96.53	99.96	97.02	48.5
	WT309	69781066	10.47G	67473370	10.12G	96.69	99.96	96.9	48.5

## Sheet: Table S5
The mapping analysis of RNA‐sequencing of mice skeletal muscle
Sample	Bam File	Total Alignments	Successfully Assigned Alignments	Mapping Ratio
253	S253.sorted.bam	75570763	50351151	0.666
261	S261.sorted.bam	74222386	51602846	0.695
263	S263.sorted.bam	73701304	51129094	0.694
264	S264.sorted.bam	68575938	47691532	0.695
269	S269.sorted.bam	71085723	48995714	0.689
297	WT297.sorted.bam	77888170	52505395	0.674
298	WT298.sorted.bam	70613628	47581536	0.674
307	WT307.sorted.bam	70788353	48681339	0.688
309	WT309.sorted.bam	74828286	52150477	0.697

## Sheet: Sheet6
The TPM value of all gene models in mice skeletal muscle
Row.names	Gene name	Chr	Start	End	Strand	Length	WT297	WT298	WT307	WT309	S253	S261	S263	S264	S269
ENSMUSG00000102628	Gm37671	1	150956201	150958296	+	2096	0.092244	0	0	0.0967677	0.235735	0.0739943	0.0481199	0	0.101246
ENSMUSG00000100595	Gm19087	1	150983666	150984611	+	946	0	0	0	0	0	0	0	0	0
ENSMUSG00000097426	Gm8941	1;1	151012258;151013347	151012971;151013531	+;+	899	0.161299	0.0602072	0	0	0.0549611	0.460043	0	0	0.177039
ENSMUSG00000104478	Gm38212	1	108344807	108347562	+	2756	0.0701537	0.0392789	0.0769626	0	0.0358564	0	0.0365963	0	0
ENSMUSG00000104385	Gm7449	1	6980784	6981446	+	663	0	0	0	0	0	0	0	0	0
ENSMUSG00000086053	Gm15178	1;1	75368775;75372851	75369089;75373007	-;-	472	0.204813	0	0.112346	0	0.418729	0.109528	0.747898	0.231938	0.674398
ENSMUSG00000101231	Gm28283	1	108540067	108540244	-	178	0	0	0	0	0	0	0	0	0
ENSMUSG00000102135	Gm37108	1;1	6986783;6993624	6987219;6993812	+;+	626	0.308855	0.259391	0.169416	0	1.10502	0.660669	0.0805586	0.52464	0.59324
ENSMUSG00000103282	Gm37275	1	6999983	7000012	+	30	0	0	0	0	0	0	0	0	0
ENSMUSG00000101097	Gm6679	1	108697865	108699733	+	1869	0	0	0	0	0	0	0	0	0
ENSMUSG00000100764	Gm29155	1;1;1	43781121;43782744;43782986	43781266;43783012;43783055	-;-;-	458	0.738758	0.236359	0.34734	1.43926	0.647293	0.564381	0.660651	0.717084	0.231671
ENSMUSG00000102095	C730036E19Rik	1;1;1;1;1	151013785;151014655;151015453;151017278;151017953	151014385;151014780;151015504;151017456;151018096	+;+;+;+;+	1102	0.263172	0.0982328	0	0.0920259	0.179347	0.281474	0.366096	0	0.0962843
ENSMUSG00000102534	Gm37225	1	7068441	7068765	+	325	0	0	0	0	0	0	0	0	0
ENSMUSG00000100831	Gm17847	1	108925364	108926490	-	1127	0	0	0	0	0	0	0	0	0
ENSMUSG00000100884	Gm28281	1	109502673	109502859	-	187	0	0	0	0	0	0	0	0	0
ENSMUSG00000100635	Gm29157	1	43782075	43782686	+	612	0.15796	0.442208	0.259937	0.165707	0	0.591309	0.0824014	0.0894403	0.173375
ENSMUSG00000102213	Gm37489	1	7083986	7084144	+	159	0	0	0	0	0	0	0	0	0
ENSMUSG00000100480	Gm29156	1	43784944	43785442	-	499	1.06552	0.325408	1.48774	1.01616	0.0990182	0.725213	0	0.329083	0.212636
ENSMUSG00000089037	Gm22159	1	109550738	109550867	-	130	0	0	0	0	0	0	0	0	0
ENSMUSG00000103629	Gm5694	1;1	7106139;7107279	7106616;7107441	+;+	641	0	0	0	0	0	0	0	0	0
ENSMUSG00002076531	7SK	1	109732490	109732774	+	285	0	0	0	0	0	0	0	0	0
ENSMUSG00000100025	Gm8141	1	109760754	109762476	+	1723	0	0	0	0	0	0	0	0	0
ENSMUSG00000051285	Pcmtd1	1;1;1;1;1;1;1;1;1;1;1;1;1;1;1;1;1;1;1;1;1;1;1;1;1;1;1;1;1;1;1;1	7159144;7159154;7159328;7159390;7190418;7217861;7217861;7217861;7217861;7225091;7225304;7225304;7230309;7230781;7231116;7231116;7231116;7231116;7231116;7233472;7233472;7233472;7233472;7233472;7233472;7236533;7239739;7239739;7239739;7239739;7239739;7239739	7159440;7159440;7159440;7159440;7190839;7217963;7217963;7217963;7217963;7225495;7225495;7225495;7231287;7231287;7231287;7231287;7231126;7231287;7231287;7233595;7233595;7233595;7233595;7233595;7233595;7236742;7242883;7242842;7240300;7242346;7239822;7243852	+;+;+;+;+;+;+;+;+;+;+;+;+;+;+;+;+;+;+;+;+;+;+;+;+;+;+;+;+;+;+;+	6654	48.7499	45.1215	50.1105	52.5656	39.2741	45.8858	46.4129	46.0505	44.4019
ENSMUSG00000098201	Gm26983	1	7206423	7206810	-	388	0	0	0	0	0	0	0	0	0
ENSMUSG00000103509	Gm38372	1	7218334	7222361	+	4028	0.395999	0.1075	0.210635	0.276946	0.2576	0.641724	0.312995	0.108714	0.342445
ENSMUSG00000048538	Gm9826	1	7247963	7249261	+	1299	2.41865	2.58339	2.28601	3.66927	2.28222	3.38281	2.17403	1.85408	2.57299
ENSMUSG00000103709	Nras-ps2	1	7259966	7260143	-	178	0	0	0	0	0	0	0	0	0
ENSMUSG00000077244	Gm23274	1	7336027	7336156	+	130	0	0	0	0	0	0	0	0	0
ENSMUSG00000102768	Gm19002	1	7385675	7386686	+	1012	0	0	0	0	0	0	0	0	0
ENSMUSG00000097797	Gm26901	1;1;1;1;1;1;1;1;1;1;1;1	7419630;7421995;7446110;7446112;7448911;7450610;7452251;7452251;7453868;7467942;7467942;7467942	7420614;7422118;7446231;7446231;7451613;7450715;7452306;7452306;7454064;7468093;7468019;7468025	-;-;-;-;-;-;-;-;-;-;-;-	4339	0.245077	0.0997949	0	0.186979	0.148037	0.202548	0.0929794	0.189228	0.268992
ENSMUSG00000103498	Gm18984	1;1	7480903;7481367	7481175;7482217	+;+	1124	0	0	0	0	0	0	0	0	0
ENSMUSG00000103067	Gm30414	1;1;1	7568192;7570809;7586398	7568686;7570933;7588373	+;+;+	2596	0	0	0	0	0	0	0	0	0
ENSMUSG00000102320	Gm37791	1	7661870	7662155	+	286	0	0	0	0	0	0	0	0	0
ENSMUSG00000104226	Gm7470	1	7667603	7669697	+	2095	0	0	0	0	0	0	0	0	0
ENSMUSG00000103903	Rps2-ps2	1	7734305	7735185	+	881	0	0	0	0	0	0	0	0	0
ENSMUSG00000103557	Gm38216	1;1	7799085;7800708	7800216;7800789	-;-	1214	0	0	0	0	0	0	0	0	0
ENSMUSG00000026312	Cdh7	1;1;1;1;1;1;1;1;1;1;1;1;1;1;1;1;1;1;1;1;1;1;1;1;1;1;1;1;1;1;1;1;1;1;1;1;1;1;1;1;1;1;1;1;1;1;1;1;1;1;1;1;1;1;1;1;1;1;1;1;1;1;1;1;1;1	109910161;109910440;109910711;109910736;109910746;109910959;109910975;109911011;109911351;109911373;109911373;109911467;109921712;109921716;109921716;109921716;109921716;109921716;109921716;109921716;109925426;109976547;109976547;109976547;109976547;109980579;109980579;109980579;109980579;109988725;109988725;109988725;109988725;109993340;109993340;109993340;109993340;110012650;110012650;110012650…	109910409;109910781;109910781;109910781;109910871;109911621;109911061;109911102;109911621;109911621;109911621;109911621;109922119;109922119;109926399;109922112;109922119;109923053;109923685;109922119;109925581;109976841;109976841;109976841;109976841;109980698;109980698;109980698;109980698;109988892;109988892;109988892;109988892;109993527;109993527;109993527;109993527;110012903;110012903;110012903…	+;+;+;+;+;+;+;+;+;+;+;+;+;+;+;+;+;+;+;+;+;+;+;+;+;+;+;+;+;+;+;+;+;+;+;+;+;+;+;+;+;+;+;+;+;+;+;+;+;+;+;+;+;+;+;+;+;+;+;+;+;+;+;+;+;+	10037	0	0	0	0	0	0	0	0	0
ENSMUSG00000100290	Gm18552	1	110338473	110339010	-	538	0	0	0	0	0	0	0	0	0
ENSMUSG00000100758	Gm3332	1	110403333	110404260	+	928	0	0	0	0	0	0	0	0	0
ENSMUSG00000099926	Gm6693	1	110527751	110528563	+	813	0	0	0	0	0	0	0	0	0
ENSMUSG00000039748	Exo1	1;1;1;1;1;1;1;1;1;1;1;1;1;1;1;1;1;1;1;1;1;1;1;1;1;1;1;1;1;1;1;1;1;1;1;1;1;1;1;1;1;1;1;1;1;1;1;1;1;1;1;1;1;1;1	175708147;175708360;175708362;175708379;175708698;175708698;175708698;175708698;175708749;175710461;175710461;175710461;175710461;175710461;175714256;175714256;175714256;175715144;175715144;175715144;175715144;175715144;175716290;175716290;175716290;175716290;175719500;175719500;175719500;175719500;175720440;175720448;175721307;175721307;175723694;175723694;175726955;175726955;175728446;175728446…	175708422;175708422;175708422;175708422;175708793;175708920;175708793;175708766;175708766;175710634;175710634;175710634;175710634;175710634;175714375;175714375;175714375;175715267;175715267;175715267;175715178;175715267;175716427;175716427;175716427;175716427;175719645;175719649;175719627;175719712;175720627;175720627;175721355;175721400;175723919;175723919;175727198;175727198;175728484;175729019…	+;+;+;+;+;+;+;+;+;+;+;+;+;+;+;+;+;+;+;+;+;+;+;+;+;+;+;+;+;+;+;+;+;+;+;+;+;+;+;+;+;+;+;+;+;+;+;+;+;+;+;+;+;+;+	8422	0.786276	0.0257071	0.0377777	0.204703	0.0469343	0.797988	0.173648	0.0259974	0.0377958
ENSMUSG00000118715	Gm23805	1	175732111	175732217	+	107	0	0	0	0	0	0	0	0	0
ENSMUSG00000104158	Becn2	1;1;1	175747895;175747936;175749363	175749254;175749264;175749791	+;+;+	1799	0	0	0	0	0	0	0	0	0
ENSMUSG00000103540	Gm37668	1	175783021	175784964	-	1944	0	0	0	0	0	0.0531865	0.0518824	0	0
ENSMUSG00000057363	Uxs1	1;1;1;1;1;1;1;1;1;1;1;1;1;1;1;1;1;1;1;1;1;1;1;1;1;1;1;1;1;1;1;1;1;1;1;1;1;1;1;1;1;1;1;1;1;1;1;1;1;1;1;1;1;1;1;1;1;1;1;1;1;1;1;1;1;1;1;1;1;1;1;1;1;1	43786126;43788672;43792877;43792877;43794859;43794859;43796132;43796132;43799681;43799681;43804050;43804050;43804167;43810841;43810841;43810841;43810890;43810890;43813977;43813977;43813977;43813977;43813977;43814026;43819225;43819225;43819225;43819225;43819225;43819225;43819278;43829624;43829624;43829624;43829624;43829791;43836405;43836405;43836405;43836405;43836405;43836405;43836405;43841692;438…	43789522;43789522;43792980;43792980;43794916;43794916;43796192;43796192;43799724;43799724;43804169;43804169;43804169;43810962;43810962;43810962;43810962;43810962;43814036;43814036;43814036;43814036;43814036;43814036;43819329;43819329;43819329;43819329;43819329;43819329;43819329;43829804;43829804;43829710;43829804;43829804;43836465;43836465;43836465;43836465;43836465;43836465;43836465;43841784;438…	-;-;-;-;-;-;-;-;-;-;-;-;-;-;-;-;-;-;-;-;-;-;-;-;-;-;-;-;-;-;-;-;-;-;-;-;-;-;-;-;-;-;-;-;-;-;-;-;-;-;-;-;-;-;-;-;-;-;-;-;-;-;-;-;-;-;-;-;-;-;-;-;-;-	5097	7.13137	5.66006	7.25132	7.4214	5.95209	8.15473	6.67845	5.20849	5.808
ENSMUSG00000047216	Cdh19	1;1;1;1;1;1;1;1;1;1;1;1;1;1;1	110816056;110820915;110823113;110835789;110847278;110852726;110853486;110857564;110859876;110876854;110878083;110882299;110882299;110904977;110904977	110817918;110821166;110823230;110835910;110847399;110852979;110853670;110857728;110859995;110877145;110878227;110882602;110882602;110905314;110905093	-;-;-;-;-;-;-;-;-;-;-;-;-;-;-	4280	3.68166	1.74519	1.44958	3.02105	3.74039	4.14303	3.02814	1.75211	2.09484
ENSMUSG00000102788	Gm38255	1	110885561	110888556	-	2996	0.0322669	0	0.0353987	0	0.032984	0.0690218	0	0	0
ENSMUSG00000102160	Gm36944	1	110892409	110895167	-	2759	0	0	0	0	0.0537261	0	0	0	0.0384579
ENSMUSG00000101253	Gm29088	1;1	111313420;111374291	111313915;111374375	-;-	581	0	0	0	0	0	0	0	0	0
ENSMUSG00000101846	Gm19927	1	111313648	111314428	+	781	0	0	0	0	0	0	0	0	0
ENSMUSG00000090243	Gm16103	1	43825070	43826348	+	1279	0	0	0.0829198	0	0	0	0	0	0
ENSMUSG00000100701	Gm19587	1	43927211	43927755	+	545	0	0.496571	0.291893	0	0.362643	0.0948575	0.370126	0.200871	0.584066
ENSMUSG00000100555	Gm8173	1;1;1	111732664;111734185;111735247	111733606;111734959;111735505	-;-;-	1977	0	0.054756	0	0	0.0999698	0.0522988	0	0	0
ENSMUSG00000101395	Gm8241	1	43937454	43938269	+	816	0	0	0	0	0	0	0	0	0
ENSMUSG00000102728	Gm37934	1	111761553	111761954	+	402	0	0	0	0	0	0	0	0	0
ENSMUSG00000088848	Gm26352	1	43942088	43942212	+	125	0	0	0	0	0	0	0	0	0
ENSMUSG00002075225	ENSMUSG00002075225	1	43957937	43958046	-	110	0	0	0	0	0	0	0	0	0
ENSMUSG00000038702	Dsel	1;1;1;1;1;1;1;1;1	111786432;111786436;111790654;111791053;111791825;111791825;111791825;111792126;111792126	111788103;111791370;111791370;111791370;111792648;111791961;111792498;111792610;111792613	-;-;-;-;-;-;-;-;-	5763	4.6801	2.21652	3.4873	3.85378	2.34919	5.27469	3.23772	1.75715	2.44873
ENSMUSG00000101875	Gm6028	1	111808465	111809038	-	574	0	0	0	0	0	0	0	0	0
ENSMUSG00000099732	Gm17752	1;1	111977166;111984378	111983916;111984840	-;-	7214	0	0	0	0	0	0	0	0	0
ENSMUSG00000101220	Gm6717	1	112065598	112066435	+	838	0	0	0	0	0	0	0	0	0
ENSMUSG00000100020	Gm19086	1	112078819	112079483	+	665	0	0	0	0	0	0	0	0	0
ENSMUSG00000101054	Gm18406	1	112331917	112332585	-	669	0.578007	0	0.158527	0	0.295426	0.154551	0	0	0
ENSMUSG00000088691	Gm22331	1	112395641	112395776	+	136	0	0	0	0	0	0	0	0	0
ENSMUSG00000099884	Gm8204	1	112801575	112803718	-	2144	0	0	0	0	0	0	0	0	0
ENSMUSG00000100304	Gm28190	1;1	112893272;112894190	112893521;112894661	-;-	722	0	0	0	0	0	0	0	0	0
ENSMUSG00000101453	Gm28189	1;1;1	113217070;113217871;113218071	113217522;113217963;113218095	+;+;+	571	0	0	0	0	0	0	0	0	0
ENSMUSG00000102105	Gm17946	1	113493176	113493713	-	538	0	0	0	0	0	0	0	0	0
ENSMUSG00000099943	Gm18181	1	113510501	113511236	-	736	0	0	0	0	0	0	0	0	0
ENSMUSG00002075119	ENSMUSG00002075119	1	113645644	113645777	-	134	0	0	0	0	0	0	0	0	0
ENSMUSG00000097648	9330185C12Rik	1;1;1	113819115;113837065;113891549	113819778;113837093;113891864	-;-;-	1009	0	0	0	0	0	0	0	0	0
ENSMUSG00000101687	Gm4854	1	115146920	115147493	-	574	0	0	0	0	0	0	0	0	0
ENSMUSG00000100515	Gm17916	1;1;1;1;1;1;1;1;1;1	115596718;115597133;115597561;115598898;115598898;115607349;115607349;115611128;115612305;115612305	115597573;115598319;115597573;115598944;115598944;115607562;115607562;115611307;115612354;115612349	-;-;-;-;-;-;-;-;-;-	2093	0	0	0	0	0	0.0494002	0	0	0
ENSMUSG00000033021	Gmppa	1;1;1;1;1;1;1;1;1;1;1;1;1;1;1;1;1;1;1;1;1;1;1;1;1;1;1;1;1;1;1;1;1;1;1;1;1;1;1;1;1;1;1;1;1;1;1;1;1;1;1;1;1;1;1;1;1;1;1;1;1;1;1;1;1;1;1;1;1;1;1;1;1;1;1;1;1;1;1;1;1;1;1;1;1;1;1;1;1;1;1	75412574;75412587;75412605;75412611;75412612;75412626;75412628;75412731;75412757;75412759;75412790;75413422;75413422;75413422;75413422;75413428;75413428;75413428;75413428;75413581;75413581;75413581;75413581;75413581;75413581;75413581;75413581;75413586;75413638;75414895;75414895;75414895;75414895;75414895;75414895;75414895;75414895;75414895;75414895;75415486;75415486;75415486;75415486;75415486;754…	75412655;75412655;75412956;75412655;75412655;75412655;75412956;75412837;75413089;75412956;75412956;75413482;75413482;75413482;75413482;75413482;75413482;75413482;75413482;75413678;75413678;75413678;75413678;75413678;75413678;75413678;75413678;75413678;75413678;75414998;75414972;75414998;75414998;75414998;75414998;75414998;75414998;75414998;75414998;75415672;75415672;75415672;75415672;75415672;754…	+;+;+;+;+;+;+;+;+;+;+;+;+;+;+;+;+;+;+;+;+;+;+;+;+;+;+;+;+;+;+;+;+;+;+;+;+;+;+;+;+;+;+;+;+;+;+;+;+;+;+;+;+;+;+;+;+;+;+;+;+;+;+;+;+;+;+;+;+;+;+;+;+;+;+;+;+;+;+;+;+;+;+;+;+;+;+;+;+;+;+	2395	33.9259	30.9164	34.7168	39.697	40.9928	40.5592	39.2699	35.2651	39.6067
ENSMUSG00000055214	Pld5	1;1;1;1;1;1;1;1;1;1;1;1;1;1;1;1;1;1;1;1;1;1;1;1;1;1;1;1;1;1;1;1;1;1;1;1;1;1;1;1;1;1	175789872;175789973;175791278;175798044;175798044;175798044;175803025;175803025;175803025;175812013;175812013;175812013;175818537;175821418;175821418;175821418;175869870;175872401;175872401;175872401;175872401;175901980;175901980;175901980;175902005;175902005;175917437;175917437;175917437;175917437;175967521;175967528;175967528;175967528;175967528;176041186;176041186;176088306;176102252;176102252…	175791650;175791650;175791650;175798158;175798158;175798158;175803193;175803193;175803193;175812149;175812149;175812149;175821615;175821615;175821615;175821615;175872528;175872528;175872528;175872528;175872528;175902091;175902091;175902091;175902091;175902091;175917605;175917605;175917605;175917605;175967664;175967664;175967664;175967664;175967664;176041508;176041407;176089086;176102840;176102841…	-;-;-;-;-;-;-;-;-;-;-;-;-;-;-;-;-;-;-;-;-;-;-;-;-;-;-;-;-;-;-;-;-;-;-;-;-;-;-;-;-;-	10094	0.210697	0.332458	0.399254	0.7083	0.460129	0.507037	0.824341	0.856798	0.641215
ENSMUSG00000078184	Rbm8a2	1	175805343	175806680	-	1338	0.0722509	0.121359	0.198159	0.037897	0.0369283	0.0386378	0.113071	0.0818198	0
ENSMUSG00000104363	Gm38081	1	175858645	175860289	-	1645	0	0	0	0	0	0	0	0	0
ENSMUSG00000103277	Gm37916	1	176006767	176009201	+	2435	0	0	0	0	0	0	0	0	0
ENSMUSG00000104157	Gm38101	1	176103779	176107335	+	3557	0	0	0	0	0	0	0	0	0
ENSMUSG00000102446	Gm17965	1	176166693	176167209	-	517	0	0	0	0	0	0	0	0	0
ENSMUSG00000104248	Gm38152	1	176197721	176201286	-	3566	0	0	0	0	0	0	0	0	0
ENSMUSG00000104021	Gm36536	1;1;1;1	176257677;176281632;176345732;176354702	176258358;176281687;176345814;176354839	-;-;-;-	959	0	0	0	0	0	0	0	0	0
ENSMUSG00000103471	Gm17966	1;1	176469463;176469595	176469526;176470124	-;-	594	0	0	0	0	0	0	0	0	0
ENSMUSG00000087875	Gm26104	1	176528183	176528290	+	108	0	0	0	0	0	0	0	0	0
ENSMUSG00000033007	Asic4	1;1;1;1;1;1;1;1;1;1;1;1;1;1;1;1;1;1;1	75427080;75427343;75445755;75445755;75446001;75446001;75446315;75446315;75446923;75448928;75448928;75449466;75449466;75449636;75449636;75449887;75449887;75450163;75450163	75428057;75428057;75445899;75445899;75446128;75446128;75446477;75446477;75446979;75449081;75449081;75449557;75449557;75449715;75449715;75449991;75449991;75450987;75450984	+;+;+;+;+;+;+;+;+;+;+;+;+;+;+;+;+;+;+	2727	0.0354499	0.0198483	0.0388905	0	0.0181188	0	0	0	0
ENSMUSG00000102605	Gm37264	1	75445214	75447405	-	2192	0	0	0	0	0	0	0	0	0
ENSMUSG00000070695	Cntnap5a	1;1;1;1;1;1;1;1;1;1;1;1;1;1;1;1;1;1;1;1;1;1;1;1	115612486;115828660;115842871;115987852;116016938;116029281;116045304;116085123;116112036;116115994;116149572;116187183;116220065;116339817;116356202;116356511;116369915;116374239;116382723;116445843;116451964;116499182;116505594;116508211	115612948;115828764;115843064;115987999;116017141;116029465;116045444;116085387;116112185;116116165;116149678;116187302;116220265;116339973;116356329;116356681;116370133;116374478;116382947;116445973;116452048;116499400;116505665;116515053	+;+;+;+;+;+;+;+;+;+;+;+;+;+;+;+;+;+;+;+;+;+;+;+	10945	0.0264975	0.00989059	0.0532937	0.0185313	0.00902879	0	0.0276453	0.0100023	0.0145416
ENSMUSG00000025909	Sntg1	1;1;1;1;1;1;1;1;1;1;1;1;1;1;1;1;1;1;1;1;1;1;1;1;1;1;1;1;1;1;1;1;1;1;1;1;1;1;1;1;1;1;1;1;1;1;1;1;1;1;1;1;1;1;1;1;1;1;1;1;1;1;1;1;1;1;1;1;1;1;1;1;1;1;1;1;1;1;1;1;1;1;1;1;1;1;1;1;1;1;1;1;1;1;1;1;1;1;1;1;1;1;1;1;1;1;1;1;1;1;1;1;1;1;1;1;1;1;1;1;1;1;1;1;1;1;1;1;1	8431699;8431699;8431699;8432902;8433407;8433649;8433699;8484427;8484427;8484427;8484427;8484427;8484427;8484427;8515251;8515251;8515251;8515251;8515251;8515251;8518204;8518204;8518204;8518204;8518204;8518204;8533618;8533618;8533618;8533618;8533618;8533618;8533618;8535661;8535661;8535661;8535661;8535661;8535661;8535661;8540635;8540635;8624949;8624949;8624949;8624949;8624949;8653429;8653429;8653429…	8433857;8433857;8433857;8433857;8433857;8433857;8433857;8484537;8484537;8484537;8484537;8484537;8484537;8484537;8515343;8515343;8515343;8515343;8515343;8515343;8518356;8518356;8518356;8518356;8518356;8518356;8533689;8533689;8533689;8533689;8533689;8533689;8533689;8535777;8535777;8535777;8535777;8535777;8535777;8535777;8540703;8540744;8624987;8624987;8624987;8624987;8624987;8653558;8653558;8653558…	-;-;-;-;-;-;-;-;-;-;-;-;-;-;-;-;-;-;-;-;-;-;-;-;-;-;-;-;-;-;-;-;-;-;-;-;-;-;-;-;-;-;-;-;-;-;-;-;-;-;-;-;-;-;-;-;-;-;-;-;-;-;-;-;-;-;-;-;-;-;-;-;-;-;-;-;-;-;-;-;-;-;-;-;-;-;-;-;-;-;-;-;-;-;-;-;-;-;-;-;-;-;-;-;-;-;-;-;-;-;-;-;-;-;-;-;-;-;-;-;-;-;-;-;-;-;-;-;-	10908	0	0	0	0	0.00905942	0.0284364	0	0	0
ENSMUSG00002076179	ENSMUSG00002076179	1	116322072	116322143	-	72	0	0	0	0	0	0	0	0	0
ENSMUSG00000102033	Gm28263	1	116561507	116561906	+	400	0	0	0	0	0	0	0	0	0
ENSMUSG00000102647	Gm38024	1	8521184	8523715	-	2532	0	0	0	0	0	0	0	0	0
ENSMUSG00000086235	Gm16284	1	8538650	8539049	-	400	0	0.270631	0	0	0	0	0	0	0
ENSMUSG00000102253	Gm38259	1	8598004	8601537	-	3534	0	0	0	0	0	0	0	0	0
ENSMUSG00002074990	ENSMUSG00002074990	1	8658839	8658948	-	110	0	0	0	0	0	0	0	0	0
ENSMUSG00000094429	Gm19965	1;1;1;1	116730713;116731711;116732301;116748559	116730937;116731837;116732396;116751140	+;+;+;+	3030	0	0	0	0	0	0	0	0	0
ENSMUSG00000101154	Gm17777	1	117319987	117321262	-	1276	0	0	0	0	0	0	0	0	0
ENSMUSG00000103884	Gm37005	1	8713920	8715083	-	1164	0	0	0	0	0	0	0	0	0
ENSMUSG00000065865	Gm24030	1	117464031	117464194	+	164	0	0	0	0	0	0	0	0	0
ENSMUSG00000084353	Gm15452	1	8862147	8862386	-	240	10.6742	2.93184	0.883787	2.11276	1.647	12.2781	2.94173	0	0.884211
ENSMUSG00002076328	ENSMUSG00002076328	1	117488960	117489069	+	110	0	0	0	0	0	0	0	0	0
ENSMUSG00000103933	Gm36964	1	8886066	8886263	+	198	0	0	0	0	0	0	0	0	0
ENSMUSG00000101573	Gm28361	1	117506121	117506594	+	474	0	0	0	0	0	0	0	0	0
ENSMUSG00002075967	ENSMUSG00002075967	1	8886362	8886471	+	110	0	0	0	0	0	0	0	0	0
ENSMUSG00000086195	Gm6152	1	8926152	8926491	-	340	0	0	0	0	0	0	0	0	0
ENSMUSG00000107979	Zfp813-ps	1;1;1	117531608;117533356;117534119	117532002;117533482;117534214	+;+;+	618	0	0	0	0	0	0	0	0	0
ENSMUSG00000101373	Zfp813-ps	1	117553252	117555757	+	2506	0	0	0	0	0	0	0	0	0
ENSMUSG00000104504	Gm7445	1	8926987	8927326	+	340	0	0	0	0	0	0	0	0	0
ENSMUSG00000099615	Gm28362	1;1;1	117590021;117590782;117603880	117590155;117590842;117606103	+;+;+	2420	0	0	0	0	0	0	0	0	0
ENSMUSG00000066693	Gm7493	1	9033220	9033845	-	626	0	0	0	0	0	0.0825836	0	0	0
ENSMUSG00000102316	Gm37629	1	9261292	9262341	-	1050	0	0	0	0	0	0	0	0	0
ENSMUSG00000100265	Gm28363	1;1;1;1;1	117624861;117625042;117626579;117654505;117655054	117624958;117625242;117626705;117654633;117655171	+;+;+;+;+	673	0	0	0	0	0	0	0	0	0
ENSMUSG00000103819	Gm38008	1	9328842	9329359	-	518	0	0	0	0	0	0	0	0	0
ENSMUSG00000100527	Gm28359	1;1	117669097;117695158	117669223;117696352	+;+	1322	0	0	0	0	0	0	0	0	0
ENSMUSG00000102871	Gm37143	1	9357147	9360405	+	3259	0	0	0	0	0	0	0	0	0
ENSMUSG00000099571	Gm18182	1;1;1	117674761;117677574;117678985	117674989;117678477;117679102	-;-;-	1251	0	0	0	0	0	0	0	0	0
ENSMUSG00000101571	Gm6187	1;1;1	9466998;9467365;9468442	9467206;9467644;9468912	-;-;-	960	0.1007	0	0.110473	0	0	0	0	0	0
ENSMUSG00000104428	Gm18299	1	9509966	9510601	-	636	0	0	0	0	0	0	0	0	0
ENSMUSG00000101303	B020011L13Rik	1;1;1;1	117708863;117709044;117710611;117728637	117708960;117709244;117710737;117731089	+;+;+;+	2879	0	0	0	0	0	0	0	0	0
ENSMUSG00000102272	Gm7512	1	9520804	9521973	+	1170	0	0	0	0	0	0	0	0.0935683	0
ENSMUSG00000100305	Gm28360	1;1;1;1	117757811;117757992;117759557;117781153	117757908;117758183;117759683;117782226	+;+;+;+	1491	0	0	0	0	0	0	0	0	0
ENSMUSG00000065625	Gm24765	1	9528895	9528997	+	103	0	0	0	0	0	0	0	0	0
ENSMUSG00000099534	Gm28169	1	117770692	117771036	+	345	0	0	0	0	0	0	0	0	0
ENSMUSG00000103411	Gm18300	1;1;1	9569563;9570707;9571165	9570151;9570940;9571747	-;-;-	1406	0.481296	0.23098	0.0754299	0.108193	0.140569	0.441229	0	0.0778627	0.150932
ENSMUSG00000100886	Gm7195	1;1;1	117796252;117797005;117825940	117796378;117797071;117827452	+;+;+	1707	0	0	0	0	0	0	0	0	0
ENSMUSG00000101415	Gm28168	1;1;1;1	117855745;117855926;117857463;117875515	117855842;117856126;117857589;117877718	+;+;+;+	2630	0	0	0	0	0	0	0	0	0
ENSMUSG00000061024	Rrs1	1	9615633	9617680	+	2048	25.112	20.8788	15.9237	30.9239	29.7474	23.4506	23.8605	26.8074	22.3298
ENSMUSG00000100617	Gm7145	1;1;1;1	117893669;117895354;117896102;117913358	117893982;117895480;117896197;117914614	+;+;+;+	1794	0	0	0	0	0	0	0	0	0
ENSMUSG00000100703	Gm28358	1;1;1;1;1;1;1	117936499;117936693;117938241;117938241;117939463;117939463;117958045	117936609;117936893;117938367;117938367;117939558;117939558;117958145	+;+;+;+;+;+;+	636	0	0	0	0	0	0	0	0	0
ENSMUSG00000100177	Gm29489	1;1;1;1	117958045;117958750;117960592;117974478	117958171;117958792;117960643;117974579	+;+;+;+	324	0	0	0	0	0	0	0	0	0
ENSMUSG00000101363	Gm29490	1	117968379	117968720	+	342	0	0	0	0	0	0	0	0	0
ENSMUSG00000101590	Gm29104	1;1	117991848;117992597	117991976;117992689	+;+	222	0	0	0	0	0	0	0	0	0
ENSMUSG00000102030	Gm29106	1;1;1;1	118104272;118104449;118106027;118126452	118104369;118104649;118106153;118130037	+;+;+;+	4012	0.0602391	0.0539644	0.0264343	0.0758319	0.0985246	0.0644284	0	0	0.052894
ENSMUSG00000099870	Gm7200	1	118177593	118178755	+	1163	0	0	0	0	0	0	0	0	0
ENSMUSG00000026374	Tsn	1;1;1;1;1;1;1;1;1;1;1;1;1;1;1;1;1;1;1;1;1;1;1	118222508;118227380;118228619;118232421;118232421;118232421;118232930;118232930;118232930;118232930;118236437;118236475;118236475;118236475;118236475;118237503;118237503;118237503;118237503;118238411;118238731;118238731;118238963	118228767;118228767;118228767;118232500;118232500;118232500;118233045;118233045;118233045;118233045;118236571;118236571;118237967;118236571;118236571;118237596;118237596;118237716;118237596;118239469;118238966;118239146;118239192	-;-;-;-;-;-;-;-;-;-;-;-;-;-;-;-;-;-;-;-;-;-;-	9046	12.7652	10.0522	12.1518	14.2208	11.6834	13.3101	12.3705	11.7874	12.2163
ENSMUSG00000026377	Nifk	1;1;1;1;1;1;1;1;1;1;1;1;1;1;1;1;1	118249569;118249584;118249882;118251312;118251312;118255355;118255355;118255355;118257083;118257083;118257083;118258336;118258336;118260074;118260074;118260480;118260480	118249727;118249727;118249957;118251455;118251455;118255463;118255463;118255463;118257110;118257294;118257294;118258392;118258392;118260208;118260208;118260671;118261552	+;+;+;+;+;+;+;+;+;+;+;+;+;+;+;+;+	1965	29.5673	23.3032	25.5286	34.8364	31.9342	32.7285	28.6666	28.1069	29.9687
ENSMUSG00000099936	Gm28867	1;1;1	118285042;118287507;118290333	118286181;118287685;118291179	+;+;+	2166	0.0669472	0.0499781	0.0489633	0	0.0912467	0.334147	0.0465648	0	0.122467
ENSMUSG00000025911	Adhfe1	1;1;1;1;1;1;1;1;1;1;1;1;1;1;1;1;1;1;1;1;1;1;1;1;1;1;1;1;1;1;1;1;1;1;1;1;1;1;1;1;1;1;1;1;1;1;1;1;1;1;1;1;1	9618173;9618280;9618317;9618332;9618344;9620132;9620132;9620132;9620132;9620132;9620786;9621942;9621942;9623148;9623148;9623148;9623148;9623543;9623543;9623543;9623543;9623543;9623848;9623848;9623848;9623848;9623848;9625763;9625763;9625763;9625763;9627225;9627225;9627225;9628358;9628358;9628358;9630334;9630334;9630334;9633734;9633734;9633734;9634022;9634022;9634022;9637006;9637006;9637006;9646416…	9618376;9618376;9618376;9618376;9618376;9620169;9620169;9620169;9620169;9620169;9620872;9621982;9621982;9623201;9623201;9623201;9623201;9623697;9623697;9623697;9623697;9623697;9624044;9623912;9624044;9624044;9624044;9625840;9625793;9625840;9625840;9627330;9627330;9627330;9628510;9628510;9628510;9630432;9630432;9630432;9633812;9633812;9633812;9634118;9634118;9634118;9637163;9637163;9637163;9646694…	+;+;+;+;+;+;+;+;+;+;+;+;+;+;+;+;+;+;+;+;+;+;+;+;+;+;+;+;+;+;+;+;+;+;+;+;+;+;+;+;+;+;+;+;+;+;+;+;+;+;+;+;+	3780	38.7198	36.7858	31.4797	45.0588	28.6657	34.0136	32.0055	38.6782	33.7404
ENSMUSG00000079671	2610203C22Rik	1;1;1;1;1;1;1;1;1;1;1;1;1;1;1;1;1;1;1;1	9631057;9633730;9634048;9670638;9671243;9673660;9689775;9689775;9689775;9689775;9691180;9691180;9691180;9691180;9691180;9701286;9701286;9701286;9701286;9701286	9632003;9634096;9634096;9673900;9671506;9673900;9689864;9689864;9689864;9689864;9691307;9691307;9691307;9691307;9691307;9701400;9701389;9701369;9701362;9701317	-;-;-;-;-;-;-;-;-;-;-;-;-;-;-;-;-;-;-;-	4910	1.32899	0.826776	0.66959	0.950097	1.02644	1.1266	0.667603	0.869556	0.734741
ENSMUSG00000081441	Gm6161	1	9644773	9645874	+	1102	1.57903	1.32614	0.577429	1.19634	0.807061	1.21972	1.37286	2.2352	2.35897
ENSMUSG00000067879	Vxn	1;1;1;1;1;1	9671424;9677199;9683537;9690061;9692818;9694938	9671875;9677254;9683699;9690122;9692909;9697368	+;+;+;+;+;+	3256	0.0742258	0	0.032572	0.0311463	0.106226	0.0952653	0.108418	0	0.0325876
ENSMUSG00000099827	Gm29520	1;1	9709480;9709796	9709534;9710807	-;-	1067	0	0	0	0	0	0	0	0	0
ENSMUSG00000057335	Cep170	1;1;1;1;1;1;1;1;1;1;1;1;1;1;1;1;1;1;1;1;1;1;1;1;1;1;1;1;1;1;1;1;1;1;1;1;1;1;1;1;1;1;1;1;1;1;1;1;1;1;1;1;1;1;1;1;1;1;1;1;1;1;1;1;1;1;1;1;1;1;1;1;1;1;1;1;1;1;1;1;1;1;1;1;1;1;1;1;1;1;1;1;1;1;1;1;1;1;1;1;1;1;1;1;1;1;1;1;1;1;1;1;1;1;1;1;1;1;1;1;1;1;1;1;1;1;1;1;1;1;1;1;1	176561219;176561228;176561228;176561229;176561667;176561705;176561906;176562715;176563151;176564410;176564410;176564410;176564410;176564410;176564410;176564410;176564410;176565094;176565094;176565094;176565094;176565094;176565094;176565094;176565094;176565094;176566647;176566647;176566647;176566647;176566647;176566647;176566647;176566647;176566647;176567485;176567485;176567485;176567485;176567485…	176563547;176563547;176564461;176563547;176563547;176563547;176563547;176563547;176563547;176564461;176564461;176564461;176564461;176564461;176564461;176564461;176564461;176565187;176565187;176565187;176565187;176565187;176565187;176565187;176565187;176565187;176566735;176566735;176566735;176566735;176566735;176566735;176566735;176566735;176566735;176567655;176567655;176567655;176567655;176567655…	-;-;-;-;-;-;-;-;-;-;-;-;-;-;-;-;-;-;-;-;-;-;-;-;-;-;-;-;-;-;-;-;-;-;-;-;-;-;-;-;-;-;-;-;-;-;-;-;-;-;-;-;-;-;-;-;-;-;-;-;-;-;-;-;-;-;-;-;-;-;-;-;-;-;-;-;-;-;-;-;-;-;-;-;-;-;-;-;-;-;-;-;-;-;-;-;-;-;-;-;-;-;-;-;-;-;-;-;-;-;-;-;-;-;-;-;-;-;-;-;-;-;-;-;-;-;-;-;-;-;-;-;-	18049	3.92332	2.39008	2.80281	4.60736	2.52676	4.16752	2.98404	1.9743	2.31916
ENSMUSG00000103634	3110062G12Rik	1	176573130	176574548	-	1419	0.10219	0	0.0747389	0	0.174102	0.0728644	0	0	0
ENSMUSG00000104154	Gm38104	1	176579087	176580981	-	1895	0.0510141	0.0571254	0.111931	0.160547	0.312887	0	0	0	0
ENSMUSG00000103435	Gm36992	1;1	176582083;176586068	176582135;176586442	+;+	428	0	0	0	0.118473	0	0	0	0	0
ENSMUSG00000065573	Mir350	1	176599891	176599989	-	99	0	0	0	0	0	0	0.509391	0	0
ENSMUSG00002076271	7SK	1	176621522	176621786	+	265	0	0	0	0	0	0	0	0	0
ENSMUSG00000100551	Gm19503	1	151396198	151396438	-	241	8.62424	5.83935	7.92108	7.15358	12.9163	7.2934	8.78858	8.6308	9.46583
ENSMUSG00000100357	Gm28181	1;1;1	151424996;151425719;151426513	151425291;151425927;151426694	-;-;-	687	0	0	0	0	0	0	0	0	0
ENSMUSG00000025912	Mybl1	1;1;1;1;1;1;1;1;1;1;1;1;1;1;1;1;1;1;1;1;1;1;1;1;1;1;1;1;1;1;1;1;1;1;1;1;1;1;1;1;1;1;1;1	9737640;9739762;9741804;9742437;9742437;9742765;9742765;9743326;9743326;9743970;9743970;9746192;9746192;9746357;9748497;9748497;9748497;9748497;9752010;9752010;9752010;9752088;9753322;9753322;9753322;9753322;9755861;9755861;9755861;9757786;9757786;9757786;9760306;9760306;9760306;9762943;9762943;9762943;9763512;9763512;9763512;9769847;9770160;9770160	9740237;9740237;9741983;9742541;9742541;9742881;9742881;9743440;9743440;9744112;9744112;9746560;9746560;9746560;9748835;9748730;9748730;9748730;9752114;9752114;9752114;9752114;9753393;9753677;9753393;9753393;9756035;9756035;9756035;9758006;9758006;9758006;9760398;9760398;9760398;9763014;9763014;9763014;9763617;9763617;9763617;9769879;9770249;9770434	-;-;-;-;-;-;-;-;-;-;-;-;-;-;-;-;-;-;-;-;-;-;-;-;-;-;-;-;-;-;-;-;-;-;-;-;-;-;-;-;-;-;-;-	5402	0.903725	0.360708	0.373016	0.6289	0.329278	0.564632	0.289397	0.32425	0.392837
ENSMUSG00000045210	Vcpip1	1;1;1	9788847;9807191;9815675	9795575;9807277;9818607	-;-;-	9749	7.00074	4.59704	5.32502	8.29067	5.82338	8.22469	4.5469	5.00829	5.73027
ENSMUSG00000041763	Tpp2	1;1;1;1;1;1;1;1;1;1;1;1;1;1;1;1;1;1;1;1;1;1;1;1;1;1;1;1;1;1;1;1;1;1;1;1;1;1;1;1;1;1;1;1;1;1;1;1;1;1;1;1;1;1;1;1;1;1;1;1;1;1;1;1;1;1;1;1;1;1;1;1;1;1;1;1;1;1;1;1;1;1;1;1;1;1;1;1;1;1;1;1;1;1;1;1;1;1;1;1;1;1;1;1;1;1;1;1;1;1;1;1;1;1;1;1;1;1;1;1;1;1;1;1;1;1;1;1;1;1;1;1;1;1;1;1;1;1;1	43972807;43973167;43973174;43973175;43973175;43973193;43973205;43979270;43979270;43979270;43979270;43979270;43979270;43979270;43988472;43988472;43988472;43988472;43988472;43988472;43988472;43990267;43990267;43990267;43990267;43990267;43990267;43992417;43992417;43992417;43992417;43992417;43993737;43993737;43993737;43993737;43993737;43993737;43995631;43995631;43995631;43995631;43995631;43995631;439…	43973033;43973413;43973413;43973413;43973413;43973413;43973413;43979398;43979398;43979398;43979398;43979398;43979398;43979398;43988567;43988567;43988567;43988567;43988567;43988567;43988565;43990371;43990371;43990371;43992541;43990371;43990371;43992541;43992541;43992541;43992541;43992541;43993900;43993900;43993900;43993900;43995459;43993900;43995785;43995785;43995785;43996161;43996161;43995785;439…	+;+;+;+;+;+;+;+;+;+;+;+;+;+;+;+;+;+;+;+;+;+;+;+;+;+;+;+;+;+;+;+;+;+;+;+;+;+;+;+;+;+;+;+;+;+;+;+;+;+;+;+;+;+;+;+;+;+;+;+;+;+;+;+;+;+;+;+;+;+;+;+;+;+;+;+;+;+;+;+;+;+;+;+;+;+;+;+;+;+;+;+;+;+;+;+;+;+;+;+;+;+;+;+;+;+;+;+;+;+;+;+;+;+;+;+;+;+;+;+;+;+;+;+;+;+;+;+;+;+;+;+;+;+;+;+;+;+;+	10078	16.4269	14.0284	14.7853	16.9004	14.0611	16.9948	15.1519	13.4318	13.5395
ENSMUSG00000097893	1700034P13Rik	1;1;1;1;1;1;1;1;1;1;1;1;1;1;1;1;1;1;1;1;1;1;1;1;1;1;1;1;1;1;1;1	9817873;9818181;9818706;9818812;9818814;9818851;9820583;9820583;9822034;9822674;9822674;9822674;9822674;9822674;9822674;9840897;9840897;9840897;9841185;9841185;9850558;9850955;9851758;9854003;9859881;9859881;9859881;9859881;9861350;9861350;9861350;9861350	9818829;9818829;9818829;9818870;9818870;9818870;9820630;9820630;9822153;9822789;9822789;9822789;9822789;9822789;9822789;9840976;9841020;9841020;9841320;9841481;9850656;9851038;9851833;9854216;9860005;9860005;9860005;9860005;9861389;9862149;9861543;9862147	+;+;+;+;+;+;+;+;+;+;+;+;+;+;+;+;+;+;+;+;+;+;+;+;+;+;+;+;+;+;+;+	3101	0.0311744	0	0	0.179867	0.0956015	0.28341	0.178886	0.105909	0.068433
ENSMUSG00000026504	Sdccag8	1;1;1;1;1;1;1;1;1;1;1;1;1;1;1;1;1;1;1;1;1;1;1;1;1;1;1;1;1;1;1;1;1;1;1;1;1;1;1;1;1;1;1;1;1;1;1;1;1;1;1;1;1;1;1;1;1;1;1;1;1;1;1;1;1;1;1;1;1;1;1;1;1;1	176642226;176642226;176642226;176642226;176642226;176652318;176652318;176652318;176652318;176652318;176653765;176653765;176653765;176653765;176653765;176656436;176656436;176656436;176656436;176658623;176658623;176658623;176658623;176658623;176667851;176667851;176667851;176667851;176667851;176672390;176672390;176672390;176672390;176672390;176672747;176672747;176672747;176672747;176672747;176681330…	176642621;176642621;176642621;176642621;176642621;176652470;176652470;176652470;176652470;176652470;176653850;176653850;176653850;176653850;176653850;176656549;176656549;176656549;176656549;176658748;176658748;176658748;176658748;176658748;176667991;176667991;176667991;176667991;176667991;176672454;176672454;176672454;176672454;176672454;176672935;176672935;176672935;176672935;176673063;176681468…	+;+;+;+;+;+;+;+;+;+;+;+;+;+;+;+;+;+;+;+;+;+;+;+;+;+;+;+;+;+;+;+;+;+;+;+;+;+;+;+;+;+;+;+;+;+;+;+;+;+;+;+;+;+;+;+;+;+;+;+;+;+;+;+;+;+;+;+;+;+;+;+;+;+	4129	7.2814	4.20793	6.52406	7.85953	4.85844	7.52485	5.43502	4.89177	5.80765
ENSMUSG00000103367	Gm38158	1	176663290	176663628	+	339	7.27177	3.67228	6.10048	8.67541	3.93531	6.86248	15.0248	7.75043	6.2599
ENSMUSG00000103584	Gm38053	1	176681966	176682125	-	160	0	0	0	0	0	0	0	0	0
ENSMUSG00002076339	ENSMUSG00002076339	1	176707400	176707479	+	80	0	0	0	0	0	0	0	0	0
ENSMUSG00000102475	Gm37246	1	176709137	176709971	+	835	0	0	0	0	0	0	0	0	0
ENSMUSG00000047343	Mettl21c	1;1;1;1;1;1;1;1;1;1;1;1	44048568;44049095;44049670;44049692;44049692;44052782;44052841;44056346;44056346;44056346;44059068;44059068	44049193;44049193;44052933;44049809;44049809;44052933;44052933;44056628;44056436;44056436;44059194;44059166	-;-;-;-;-;-;-;-;-;-;-;-	4300	26.596	33.7219	14.749	22.8414	46.8706	40.0594	48.2248	39.8183	55.5696
ENSMUSG00000102211	Gm37490	1	176717073	176717796	+	724	0.400574	0	0.146484	1.47076	1.84264	0.428431	0.557234	0.756042	0.659494
ENSMUSG00000087082	Gm15423	1;1;1	176755565;176759421;176760133	176756775;176759494;176760277	-;-;-	1430	0	0.0757011	0	0.0709178	0	0	0.070531	0.0382779	0.0741995
ENSMUSG00000090106	Gm15838	1	44057630	44057809	-	180	0	0.300702	0	0.845104	2.196	0.574415	0.56033	0	0.884211
ENSMUSG00000103251	Gm37519	1	176801802	176804011	+	2210	0.0218714	0	0	0	0	0.0467849	0	0	0
ENSMUSG00000091844	Gm8251	1;1;1;1;1	44095032;44095112;44118058;44118371;44118535	44114615;44101096;44118100;44118407;44118906	-;-;-;-;-	20036	0.0337743	0.0054029	0	0.0151845	0.0197285	0.0361231	0.0100678	0	0
ENSMUSG00000026483	Niban1	1;1;1;1;1;1;1;1;1;1;1;1;1;1;1;1;1;1;1;1;1;1;1;1;1;1;1;1;1;1;1;1;1;1;1;1;1;1;1;1;1;1;1;1;1;1;1;1;1;1	151446937;151447124;151447194;151447203;151447247;151512155;151512155;151512155;151512155;151517179;151517179;151517179;151517179;151520626;151520626;151520626;151520626;151525030;151525030;151525030;151552918;151565270;151565270;151565270;151565270;151571441;151571441;151571441;151571876;151571876;151571876;151575860;151575860;151575860;151579453;151579453;151579453;151581738;151581738;151581738…	151447016;151447335;151447335;151447335;151447335;151512285;151512285;151512285;151512285;151517310;151517310;151517310;151517310;151520649;151520740;151520740;151520740;151525194;151525194;151525194;151552983;151565933;151565385;151565385;151565385;151571545;151571545;151571545;151572038;151572038;151572038;151576047;151576047;151576047;151579614;151579614;151579614;151581848;151581848;151581848…	+;+;+;+;+;+;+;+;+;+;+;+;+;+;+;+;+;+;+;+;+;+;+;+;+;+;+;+;+;+;+;+;+;+;+;+;+;+;+;+;+;+;+;+;+;+;+;+;+;+	7380	20.4019	12.7028	10.7132	13.5766	9.15224	16.9592	12.4981	6.75688	10.7399
ENSMUSG00000100594	2810414N06Rik	1;1	151624700;151630669	151625979;151630769	-;-	1381	3.53506	4.93839	3.53259	3.89201	4.1503	5.35316	4.05336	5.39051	4.34102
ENSMUSG00000082528	Gm15182	1	75601298	75602973	+	1676	0	0	0	0	0	0	0	0	0
ENSMUSG00000082012	Gm5257	1	75613034	75613823	+	790	0	0	0	0	0	0	0	0	0
ENSMUSG00000099996	Gm29065	1;1;1;1	75993295;75994241;75994408;75995320	75993582;75994316;75994456;75995393	-;-;-;-	487	0	0	0	0	0	0	0	0	0
ENSMUSG00000101763	Gm29068	1	76086818	76087217	-	400	0	0	0	0	0	0	0	0	0
ENSMUSG00000100827	Gm29069	1;1	76397329;76504453	76397396;76505059	+;+	675	0	0	0.157118	0	0	0.153177	0.149421	0.162185	0
ENSMUSG00000100553	Gm17751	1;1;1;1;1;1;1;1;1;1	76465770;76465770;76471063;76471063;76472067;76472067;76474171;76474171;76476969;76476969	76465851;76465851;76471161;76471161;76472126;76472126;76474236;76474420;76478665;76478081	+;+;+;+;+;+;+;+;+;+	2188	0	0	0	0	0	0	0	0	0
ENSMUSG00000098611	Mir6343	1	76486197	76486280	+	84	0	0	0	0	0	0	0	0	0
ENSMUSG00000100534	Gm816	1;1	76867109;77004180	76869314;77004429	-;-	2456	0	0	0	0	0	0	0	0	0
ENSMUSG00000102904	Gm38265	1	77119864	77123629	-	3766	0	0	0	0	0	0	0	0	0
ENSMUSG00002076350	5S_rRNA	1	77121390	77121483	+	94	0	0	0	0	0	0	0	0	0
ENSMUSG00000019699	Akt3	1;1;1;1;1;1;1;1;1;1;1;1;1;1;1;1;1;1;1;1;1;1;1;1;1;1;1;1;1;1;1;1;1;1;1;1;1;1;1;1;1;1	176847639;176849681;176849682;176859216;176859216;176859216;176871341;176871341;176871341;176877604;176877604;176877604;176886900;176886900;176886900;176894777;176894777;176894777;176906340;176906340;176906340;176907767;176907767;176907767;176924533;176924533;176924533;176930528;176930528;176930528;176937193;176937193;176937193;176958537;176958537;176958537;177076242;177076242;177076242;177076343…	176847711;176853015;176853015;176859318;176859318;176859318;176871428;176871428;176871428;176877818;176877818;176877818;176887028;176887028;176887028;176894899;176894899;176894899;176906408;176906408;176906408;176907832;176907832;176907832;176924664;176924664;176924664;176930672;176930672;176930672;176937304;176937304;176937304;176958662;176958662;176958662;177076333;177076447;177076371;177076447…	-;-;-;-;-;-;-;-;-;-;-;-;-;-;-;-;-;-;-;-;-;-;-;-;-;-;-;-;-;-;-;-;-;-;-;-;-;-;-;-;-;-	5124	11.9142	7.55275	7.47183	10.6974	6.98144	9.89756	7.46997	4.14483	5.45643
ENSMUSG00000104391	Gm37960	1	176862606	176864502	-	1897	0	0.0570651	0	0	0.130232	0.490539	0.106336	0	0.111866
ENSMUSG00000102133	Gm37106	1	176872808	176874339	-	1532	0.0315508	0	0.0692262	0	0.064504	0	0	0	0.0692593
ENSMUSG00000102749	Gm37598	1	176902050	176903350	-	1301	0	0	0	0	0	0	0	0	0
ENSMUSG00000103163	Gm38146	1	176961727	176963019	-	1293	0	0	0	0.0784319	0	0.0799649	0	0	0
ENSMUSG00000103646	Gm37706	1	176995664	176998428	-	2765	0	0	0	0	0	0	0.0364772	0	0
ENSMUSG00000102427	Gm37463	1	177057457	177058252	-	796	0	0	0	0	0	0	0	0	0
ENSMUSG00000103633	Gm38328	1	177096918	177097234	+	317	0.304958	0	0.334557	0	0.311735	0	0	0	0
ENSMUSG00000097892	Gm26801	1;1;1;1	177255904;177256211;177256613;177270783	177256073;177256650;177257777;177270836	-;-;-;-	1791	0.107953	0.0604425	0	0	0.027588	0.144325	0.168944	0	0
ENSMUSG00000063659	Zbtb18	1;1;1;1;1;1;1;1;1;1;1;1;1;1;1;1;1;1;1;1;1;1;1;1;1;1;1;1;1	177269917;177270032;177270110;177270782;177270790;177270790;177271551;177271861;177272215;177272219;177272227;177272303;177272305;177272504;177273197;177273387;177274041;177274106;177274655;177274655;177274655;177274655;177274655;177274655;177274655;177274655;177274655;177274655;177275455	177270161;177270161;177270161;177270907;177270907;177270907;177271658;177272388;177272371;177272388;177272253;177272388;177272388;177272621;177273265;177278330;177274071;177274138;177275152;177278326;177275084;177275342;177275354;177274662;177274711;177278330;177274803;177275052;177278330	+;+;+;+;+;+;+;+;+;+;+;+;+;+;+;+;+;+;+;+;+;+;+;+;+;+;+;+;+	6138	36.2243	40.555	45.4939	41.5613	41.5131	45.6837	52.952	46.0069	43.1042
ENSMUSG00000102432	Gm29856	1;1;1;1;1	177286532;177287541;177287748;177287973;177288383	177286717;177287814;177287814;177288769;177288770	+;+;+;+;+	1258	0	0	0	0	0	0	0	0	0
ENSMUSG00000103043	Gm37306	1;1	177294944;177302665	177295007;177303833	+;+	1233	0	0	0	0	0	0	0	0	0
ENSMUSG00000102885	Gm37280	1;1	177416587;177421823	177416695;177422088	-;-	375	0	0	0	0	0	0	0	0	0
ENSMUSG00000026049	Tex30	1;1;1;1;1;1;1;1;1;1;1;1;1;1;1;1;1;1;1;1;1;1;1;1;1;1;1;1;1;1;1;1;1;1;1;1;1;1;1;1;1;1;1;1;1;1;1;1;1;1;1;1;1;1;1;1;1;1;1;1;1;1;1;1;1;1;1;1;1;1;1	44125773;44125776;44125970;44125970;44126020;44126021;44126027;44126189;44127003;44127003;44127003;44127003;44127003;44127003;44127003;44127003;44127061;44127177;44127636;44127636;44127636;44127636;44127636;44127636;44127636;44127636;44127636;44127636;44127662;44127668;44127674;44130343;44130521;44130521;44130521;44130521;44130521;44130521;44130521;44130521;44130521;44130521;44130521;44132424;441…	44126223;44126223;44126223;44126223;44126223;44126223;44126223;44126223;44127208;44127208;44127208;44127208;44127208;44127208;44127208;44127208;44127208;44127208;44127687;44127687;44127687;44127687;44127687;44127687;44127687;44127687;44127687;44127687;44127687;44127687;44127687;44130372;44130751;44130751;44130751;44130751;44130751;44130751;44130751;44130751;44130751;44130751;44130751;44132477;441…	-;-;-;-;-;-;-;-;-;-;-;-;-;-;-;-;-;-;-;-;-;-;-;-;-;-;-;-;-;-;-;-;-;-;-;-;-;-;-;-;-;-;-;-;-;-;-;-;-;-;-;-;-;-;-;-;-;-;-;-;-;-;-;-;-;-;-;-;-;-;-	1926	4.56756	2.05152	3.05609	4.29134	4.13033	3.83838	3.74426	3.29675	2.4791
ENSMUSG00000103767	Gm37858	1	177463273	177464503	-	1231	0.942373	0.0879387	0.172306	0.0823822	0.602072	0.713935	0.286765	0.177863	0.344778
ENSMUSG00000101746	2310043L19Rik	1;1;1	177469108;177469576;177470273	177469463;177469680;177470509	-;-;-	698	0.138498	0.775448	0.379851	0.43587	1.84049	0.888779	0.577991	0.313682	0.152013
ENSMUSG00000043019	Edem3	1;1;1;1;1;1;1;1;1;1;1;1;1;1;1;1;1;1;1;1;1;1;1;1;1;1;1;1;1;1;1;1;1;1;1;1;1;1;1;1;1;1;1;1;1;1;1;1;1;1;1;1;1;1;1;1;1;1;1;1;1;1;1;1;1;1;1;1;1;1;1;1;1;1;1;1;1;1;1;1;1;1	151631122;151631125;151631211;151631211;151635489;151635489;151635489;151635489;151646583;151646583;151646583;151646583;151647161;151647161;151647161;151647161;151651608;151651608;151651608;151651608;151653157;151653157;151653157;151653157;151658124;151658124;151658124;151658124;151660490;151660490;151660490;151660490;151668079;151668079;151668079;151668079;151670427;151670427;151670427;151670427…	151631478;151631478;151631478;151631478;151635534;151635534;151635534;151635534;151646683;151646683;151646683;151646683;151647200;151647200;151647200;151647200;151651720;151651720;151651720;151651720;151653310;151653310;151653310;151653310;151658258;151658258;151658258;151658258;151660595;151660595;151660595;151660595;151668176;151668176;151668176;151668176;151670552;151670552;151670552;151670552…	+;+;+;+;+;+;+;+;+;+;+;+;+;+;+;+;+;+;+;+;+;+;+;+;+;+;+;+;+;+;+;+;+;+;+;+;+;+;+;+;+;+;+;+;+;+;+;+;+;+;+;+;+;+;+;+;+;+;+;+;+;+;+;+;+;+;+;+;+;+;+;+;+;+;+;+;+;+;+;+;+;+	6381	20.0358	18.339	18.4985	20.0727	16.6946	20.4731	18.4221	15.2606	15.3646
ENSMUSG00000101104	Gm29247	1;1;1;1;1;1;1;1;1;1;1;1	44130623;44130724;44132424;44139008;44139008;44146180;44146191;44146925;44146925;44149154;44149154;44149895	44130751;44130751;44132477;44139161;44139161;44146264;44146264;44147032;44147032;44149243;44149205;44149950	-;-;-;-;-;-;-;-;-;-;-;-	676	0	0	0	0	0	0	0	0	0
ENSMUSG00000015962	1700016C15Rik	1;1;1;1;1;1	177557380;177561041;177568561;177570820;177580482;177580738	177557527;177561118;177568656;177570992;177580601;177580890	+;+;+;+;+;+	768	1.06993	2.11431	1.17378	0.330119	1.22238	1.14434	1.83858	0.356364	1.03618
ENSMUSG00000032666	1700025G04Rik	1;1;1;1;1;1;1;1;1;1;1;1;1;1;1;1;1;1;1;1;1;1;1	151728154;151760275;151768654;151768988;151769073;151791233;151791233;151791233;151791233;151796798;151796798;151796798;151796798;151850103;151856177;151856177;151856177;151882296;151882296;151882296;151930998;151965683;151965683	151730095;151769183;151769183;151769183;151769183;151791293;151791293;151791293;151791293;151796874;151796978;151796874;151796874;151850239;151856271;151856271;151856271;151882518;151882518;151882518;151931043;151965876;151965721	-;-;-;-;-;-;-;-;-;-;-;-;-;-;-;-;-;-;-;-;-;-;-	11788	22.0029	26.5581	19.3567	24.6133	26.4278	25.1294	25.8908	27.2712	22.8449
ENSMUSG00000084557	Gm25279	1	151730574	151730706	-	133	1.81714	0.406964	0.797402	0.7625	3.34354	0.777403	1.13751	3.29248	1.99446
ENSMUSG00000100685	Gm28610	1;1	151751170;151762482	151751242;151762814	+;+	406	0	0	0	0	0	0	0	0	0
ENSMUSG00000102090	Gm8964	1	152004336	152005140	+	805	0	0	0	0	0	0	0	0	0
ENSMUSG00000103744	Gm38238	1	152167934	152168279	-	346	0	0	0	0	0	0	0	0	0
ENSMUSG00000015961	Adss	1;1;1;1;1;1;1;1;1;1;1;1;1;1;1;1;1;1;1;1;1;1	177590528;177590742;177595221;177595221;177597491;177598707;177599638;177601141;177602184;177603147;177604023;177604023;177604379;177604379;177610409;177610409;177611615;177611615;177612462;177612462;177623778;177623778	177591863;177591863;177596167;177595370;177597588;177598831;177599792;177601267;177603228;177603228;177604130;177604130;177604445;177604445;177610459;177610459;177611683;177611683;177612564;177612564;177624067;177624077	-;-;-;-;-;-;-;-;-;-;-;-;-;-;-;-;-;-;-;-;-;-	4531	21.7837	11.3485	12.1245	18.2189	18.2657	16.5897	11.7532	9.6162	13.6993
ENSMUSG00000089657	Gm16585	1	177614422	177615031	+	610	0	0	0.17386	0	0	0	0.0826716	0	0.173943
ENSMUSG00000102483	Catspere1	1;1;1;1;1;1;1;1;1;1;1;1;1;1;1;1;1;1;1;1;1;1	177635997;177647265;177652885;177653707;177656246;177670409;177677796;177684996;177687404;177699398;177707307;177709119;177714131;177735291;177764167;177765213;177765315;177770421;177775800;177779329;177787387;177789646	177636183;177647313;177652958;177653776;177656310;177670433;177677873;177685102;177687896;177699878;177707761;177709177;177714206;177735343;177764217;177765246;177765394;177770520;177775886;177779486;177787440;177790244	+;+;+;+;+;+;+;+;+;+;+;+;+;+;+;+;+;+;+;+;+;+	3435	0	0	0	0	0	0	0	0	0
ENSMUSG00000014980	Tsen15	1;1;1;1;1;1;1;1;1;1;1;1;1;1;1;1;1;1;1;1	152246486;152246589;152246956;152246963;152247505;152247505;152247505;152247526;152259013;152259013;152259013;152259013;152259096;152259450;152259450;152259450;152259954;152262210;152262210;152262210	152247034;152247034;152247034;152247034;152247646;152247833;152247646;152247646;152259496;152259148;152259148;152259148;152259148;152259843;152259531;152259531;152262371;152262439;152262343;152262433	-;-;-;-;-;-;-;-;-;-;-;-;-;-;-;-;-;-;-;-	4195	6.45246	7.17383	6.92704	8.0985	10.4709	9.74793	8.28273	8.05078	8.29619
ENSMUSG00000026235	Epha4	1;1;1;1;1;1;1;1;1;1;1;1;1;1;1;1;1;1;1;1;1;1;1;1;1;1;1;1;1;1;1;1;1;1;1;1;1;1;1;1;1;1;1;1;1;1;1;1;1;1;1;1;1;1;1;1;1;1;1;1;1;1;1;1;1;1;1;1;1;1;1;1;1;1;1;1;1;1;1;1;1;1;1	77343822;77343826;77349547;77349547;77349776;77350250;77350268;77351379;77351408;77351408;77351408;77351408;77354051;77354051;77354051;77354051;77354051;77357501;77357501;77357501;77357501;77359506;77359506;77359506;77359506;77360160;77360160;77360160;77360160;77364434;77364434;77364434;77364434;77365110;77365110;77365110;77365110;77366670;77366670;77366670;77366670;77373434;77375131;77375131;773…	77346308;77346308;77350484;77350484;77350484;77350484;77350484;77351563;77351563;77351563;77351563;77351563;77354244;77354244;77354244;77354244;77354244;77357650;77357650;77357650;77357650;77359715;77359715;77359715;77359715;77360221;77360221;77360221;77360221;77364619;77364619;77364619;77364619;77365223;77365223;77365223;77365223;77366728;77366728;77366728;77366728;77375242;77375242;77375242;773…	-;-;-;-;-;-;-;-;-;-;-;-;-;-;-;-;-;-;-;-;-;-;-;-;-;-;-;-;-;-;-;-;-;-;-;-;-;-;-;-;-;-;-;-;-;-;-;-;-;-;-;-;-;-;-;-;-;-;-;-;-;-;-;-;-;-;-;-;-;-;-;-;-;-;-;-;-;-;-;-;-;-;-	8054	1.77043	1.37097	1.3958	1.36619	1.092	1.4635	1.81582	0.903909	1.67313
ENSMUSG00000099141	Mir6352	1	77473290	77473405	-	116	0	0	0	0	0	0	0	0	0
ENSMUSG00000032649	Colgalt2	1;1;1;1;1;1;1;1;1;1;1;1;1;1;1;1;1;1;1;1;1;1;1;1;1;1	152275581;152275581;152344200;152344200;152347439;152347439;152348846;152348846;152360589;152360589;152365531;152365531;152371553;152371553;152375656;152375656;152378709;152378709;152379829;152379829;152380069;152380248;152382544;152382544;152384263;152384263	152276148;152276148;152344310;152344310;152347556;152347556;152348980;152348980;152360793;152360793;152365650;152365650;152371629;152371629;152375762;152375762;152378841;152378841;152379956;152379956;152380126;152380341;152382750;152382750;152386446;152385569	+;+;+;+;+;+;+;+;+;+;+;+;+;+;+;+;+;+;+;+;+;+;+;+;+;+	4245	5.2492	4.37345	4.60943	4.40768	3.98074	5.51682	3.43326	3.3139	3.04943
ENSMUSG00000101849	Gm28386	1	77491917	77493765	+	1849	0	0	0	0	0	0	0.163644	0.0592076	0
ENSMUSG00000101506	Gm28385	1	77547309	77547600	+	292	0	0	0	0	0	0	0	0	0
ENSMUSG00000065215	Gm26263	1	77874920	77875083	-	164	0	0	0	0	0	0	0	0	0
ENSMUSG00000102052	Gm28387	1;1;1;1	77919603;77923282;77925290;77948972	77920054;77923559;77925371;77949013	-;-;-;-	854	0.113199	0	0	0	0	0	0	0	0
ENSMUSG00000026047	Poglut2	1;1;1;1;1;1;1;1;1;1;1;1;1;1;1;1;1;1;1;1;1;1;1;1;1;1;1;1;1;1;1;1;1;1;1;1;1	44145706;44146045;44146047;44146925;44146925;44146925;44149154;44149154;44149154;44149895;44149895;44151243;44151805;44151805;44151805;44152163;44152163;44153601;44153601;44153601;44153601;44153854;44153854;44153854;44153854;44153944;44155315;44156198;44156198;44156198;44156198;44156198;44157478;44157478;44157478;44157478;44157478	44146264;44146264;44146264;44147032;44147032;44147032;44149243;44149243;44149243;44150104;44150104;44152335;44152042;44152335;44152042;44152335;44152335;44153678;44153678;44153678;44153678;44154059;44154059;44154059;44154059;44154059;44155472;44156403;44156403;44156403;44156403;44156403;44157925;44157861;44157925;44157913;44157968	-;-;-;-;-;-;-;-;-;-;-;-;-;-;-;-;-;-;-;-;-;-;-;-;-;-;-;-;-;-;-;-;-;-;-;-;-	3199	6.78425	5.12668	6.03373	6.78408	7.41383	6.4157	5.13913	4.29481	5.25717
ENSMUSG00000080878	Btf3-ps14	1	152282825	152283276	-	452	0	0	0	0	0	0	0	0	0
ENSMUSG00000091476	Catspere2	1;1;1;1;1;1;1;1;1;1;1;1;1;1;1;1;1;1;1;1;1;1;1;1;1;1;1;1;1;1;1;1;1;1;1;1;1;1;1;1;1;1;1;1;1;1;1;1;1;1;1;1;1;1;1;1;1;1;1;1;1;1;1;1;1;1;1;1;1;1;1;1;1;1;1;1;1;1;1;1;1;1;1;1;1;1;1;1;1;1;1;1;1;1;1;1;1;1;1;1;1;1;1;1;1;1;1;1;1;1;1;1;1;1;1;1;1;1;1	177810989;177819001;177819001;177819002;177819002;177819002;177830561;177830561;177830561;177830561;177830561;177830561;177842694;177842694;177842694;177842694;177842694;177842694;177843481;177843481;177843481;177843481;177843481;177843481;177845243;177845243;177845243;177845243;177845243;177845243;177867875;177867875;177867875;177867875;177867875;177867875;177874486;177874486;177874486;177874486…	177811270;177819150;177819150;177819150;177819150;177819150;177830609;177830609;177830609;177830609;177830609;177830609;177842767;177842767;177842767;177842767;177842767;177842767;177843550;177843550;177843550;177843550;177843550;177843550;177845307;177845307;177845307;177845307;177845307;177845307;177867899;177867899;177867899;177867899;177867899;177867899;177874563;177874563;177874563;177874563…	+;+;+;+;+;+;+;+;+;+;+;+;+;+;+;+;+;+;+;+;+;+;+;+;+;+;+;+;+;+;+;+;+;+;+;+;+;+;+;+;+;+;+;+;+;+;+;+;+;+;+;+;+;+;+;+;+;+;+;+;+;+;+;+;+;+;+;+;+;+;+;+;+;+;+;+;+;+;+;+;+;+;+;+;+;+;+;+;+;+;+;+;+;+;+;+;+;+;+;+;+;+;+;+;+;+;+;+;+;+;+;+;+;+;+;+;+;+;+	5260	0.0735146	0.0823213	0.141137	0.16388	0.0281806	0.0884555	0.047937	0.0832509	0.262237
ENSMUSG00000104097	Gm37313	1;1	177817228;177826260	177817471;177826305	-;-	290	1.83343	3.91949	1.46282	1.74849	2.38531	2.31747	1.21727	3.58625	3.10998
ENSMUSG00000119789	Gm25312	1	177855599	177855705	-	107	0	0	0	0	0	0.483153	1.88522	0	0
ENSMUSG00000102493	Gm8010	1;1	177970867;177971462	177971362;177971838	+;+	873	0	0.0620003	0	0	0	0	0	0	0
ENSMUSG00000004872	Pax3	1;1;1;1;1;1;1;1;1;1;1;1;1;1;1;1;1;1;1;1;1;1	78077904;78077907;78079965;78098215;78098215;78099228;78099228;78108865;78108865;78160093;78169079;78169079;78169079;78170377;78170377;78170377;78171888;78171888;78171888;78173302;78173302;78173302	78079472;78080211;78080211;78098429;78098429;78099393;78099393;78109070;78109070;78162413;78169213;78169213;78169213;78170506;78170506;78170506;78172123;78172123;78172123;78173750;78173771;78173475	-;-;-;-;-;-;-;-;-;-;-;-;-;-;-;-;-;-;-;-;-;-	6187	0.226562	0.174968	0.282835	0.303238	0.0958333	0.108625	0.114113	0.557372	0.31727
ENSMUSG00000118426	Gm2102	1	78193369	78194113	-	745	0	0	0	0	0	0	0	0	0
ENSMUSG00000041684	Bivm	1;1;1;1;1;1;1;1;1;1;1;1;1;1;1;1;1;1;1;1;1;1;1;1;1;1;1;1;1;1;1;1	44158117;44158160;44158322;44158668;44159128;44159139;44159334;44159334;44159334;44159334;44165426;44165426;44165426;44165426;44165426;44165503;44166798;44166798;44167888;44167888;44168420;44168420;44168743;44168743;44176144;44176144;44177733;44177733;44180938;44180938;44182009;44182009	44158355;44158335;44158530;44158889;44159434;44159434;44159434;44159434;44159434;44159434;44165507;44166026;44165489;44166026;44165726;44165567;44166924;44166924;44167983;44167983;44168524;44168524;44168837;44168837;44176276;44176276;44177819;44177819;44181034;44181034;44183930;44183670	+;+;+;+;+;+;+;+;+;+;+;+;+;+;+;+;+;+;+;+;+;+;+;+;+;+;+;+;+;+;+;+	4206	5.70009	4.28532	4.80347	5.97962	4.73425	5.5311	4.5322	4.55495	4.43997
ENSMUSG00000032908	Sgpp2	1;1;1;1;1	78286982;78336708;78367112;78369996;78393512	78287139;78336866;78367291;78370085;78396926	+;+;+;+;+	4002	0.0362338	0	0	0.152043	0.0493854	0.310029	0.0504045	0.0547101	0.0530261
ENSMUSG00000099561	Gm28410	1;1;1;1	78302265;78304212;78304514;78316288	78302995;78304318;78304669;78316743	-;-;-;-	1450	0	0	0	0	0	0	0	0	0
ENSMUSG00000102945	Gm37884	1	78352251	78353068	+	818	0	0	0	0	0	0	0	0	0
ENSMUSG00000026502	Desi2	1;1;1;1;1;1;1;1;1;1;1;1;1;1;1;1;1;1;1;1	178014983;178015098;178015413;178025784;178042495;178044657;178046020;178065478;178065478;178065478;178070178;178070178;178070178;178071907;178071907;178071907;178076801;178076801;178076801;178083669	178015523;178015523;178015523;178025856;178042527;178044699;178046109;178065550;178065550;178065550;178070271;178070271;178070271;178072048;178072048;178072048;178076904;178084867;178078467;178084861	+;+;+;+;+;+;+;+;+;+;+;+;+;+;+;+;+;+;+;+	9156	13.995	15.0568	16.3611	15.368	13.4102	15.4369	15.3118	15.1431	14.845
ENSMUSG00000103958	Gm8023	1	178093770	178094672	+	903	0	0	0	0	0	0	0	0	0
ENSMUSG00000070489	4930527J03Rik	1;1;1	178103613;178103659;178104073	178104206;178104069;178104204	-;-;-	594	0	0	0	0	0	0	0	0	0
ENSMUSG00000104126	Gm37486	1	178126961	178127365	+	405	1.79022	1.06916	0.130931	0.751204	0.488001	1.27648	0.622589	0.135154	0.785965
ENSMUSG00000086350	B230369F24Rik	1;1	178140893;178145676	178143013;178146114	-;-	2560	2.15246	2.64288	2.34066	2.25801	2.68281	2.18098	2.44269	2.352	2.48684
ENSMUSG00000026500	Cox20	1;1;1;1;1;1	178146695;178146695;178149310;178149310;178149507;178150046	178146773;178146773;178149900;178149424;178149570;178150258	+;+;+;+;+;+	883	2.46332	1.53245	1.8016	1.20592	2.23828	1.81497	1.59913	1.23981	1.20165
ENSMUSG00000026048	Ercc5	1;1;1;1;1;1;1;1;1;1;1;1;1;1;1;1;1;1;1;1;1;1;1;1;1;1;1;1;1;1;1;1;1;1;1;1;1;1;1;1;1;1;1;1;1;1;1;1;1;1;1	44186904;44187007;44187007;44187069;44187092;44196095;44196097;44196097;44196097;44196097;44197304;44197304;44197304;44197304;44197304;44197965;44197965;44197965;44197965;44197990;44200137;44200137;44200137;44200137;44200137;44200970;44200970;44200970;44200970;44200970;44203037;44203037;44203037;44203037;44205969;44205969;44205969;44205969;44212498;44212498;44213072;44213322;44213322;44214999;442…	44188682;44187310;44187310;44187125;44187297;44196272;44196272;44196272;44196272;44196272;44197415;44197495;44197419;44197419;44197419;44198051;44198051;44198051;44198051;44198051;44200269;44200197;44200197;44200197;44200197;44201113;44201113;44201004;44201113;44201113;44203244;44203244;44203244;44203244;44206377;44206158;44207042;44207042;44213191;44212739;44213191;44213535;44213535;44215143;442…	+;+;+;+;+;+;+;+;+;+;+;+;+;+;+;+;+;+;+;+;+;+;+;+;+;+;+;+;+;+;+;+;+;+;+;+;+;+;+;+;+;+;+;+;+;+;+;+;+;+;+	5864	8.317	9.48871	10.2998	11.44	10.6083	10.3941	8.75468	9.21314	9.54477
ENSMUSG00000046828	Mettl21e	1;1;1;1;1;1;1;1;1	44243230;44245585;44249324;44249324;44250192;44257271;44257271;44258000;44258000	44245913;44245913;44250358;44249441;44250358;44257390;44257390;44258073;44258121	-;-;-;-;-;-;-;-;-	3961	6.94348	12.2163	15.1679	7.51441	7.03541	8.11809	3.94678	8.52638	7.55408
ENSMUSG00000089703	Gm15833	1	44251322	44252278	+	957	8.58631	10.633	11.5253	9.6432	10.1195	9.39951	7.1666	8.35075	8.20459
ENSMUSG00000100966	Gm5700	1	44369208	44370196	-	989	0	0	0	0	0	0	0	0	0
ENSMUSG00000100769	Gm28893	1;1;1	44431969;44432330;44432728	44432057;44432468;44433607	+;+;+	1108	0	0	0	0	0	0	0	0	0
ENSMUSG00000101567	Txn-ps1	1	44503083	44503391	-	309	0.312854	0	0.343218	0	0.159903	0.334611	0	1.06286	0
ENSMUSG00000026245	Farsb	1;1;1;1;1;1;1;1;1;1;1;1;1;1;1;1;1;1;1;1;1;1;1;1;1;1;1;1;1;1;1;1;1;1;1;1;1;1;1;1;1;1;1;1;1;1;1;1;1;1;1;1;1;1;1;1;1;1;1;1;1;1;1;1;1;1;1;1;1;1;1;1;1;1;1;1;1;1;1;1	78394612;78401705;78401722;78401830;78420272;78420272;78420272;78431391;78431391;78431391;78435202;78435202;78435202;78438943;78438943;78438943;78439472;78439472;78439472;78439633;78439909;78439909;78439909;78439909;78443604;78443604;78443604;78443604;78444608;78444608;78444608;78444608;78445889;78445889;78445889;78445889;78447720;78447720;78447720;78447720;78447823;78449121;78449121;78449121;784…	78394859;78401982;78401982;78401982;78420427;78420427;78420427;78431508;78431508;78431508;78435294;78435294;78435294;78439023;78439023;78439023;78439679;78439679;78439679;78439679;78439970;78439970;78439970;78439970;78443655;78443655;78443655;78443655;78444669;78444669;78444669;78444669;78445959;78445959;78445959;78445959;78447828;78447828;78447828;78447828;78447828;78449271;78449271;78449271;784…	-;-;-;-;-;-;-;-;-;-;-;-;-;-;-;-;-;-;-;-;-;-;-;-;-;-;-;-;-;-;-;-;-;-;-;-;-;-;-;-;-;-;-;-;-;-;-;-;-;-;-;-;-;-;-;-;-;-;-;-;-;-;-;-;-;-;-;-;-;-;-;-;-;-;-;-;-;-;-;-	2620	55.7892	57.5143	64.2803	64.9311	58.3869	59.8071	60.8813	62.6347	61.861
ENSMUSG00000101798	Gm28995	1	78409989	78410249	+	261	0	0	0	0	0	0	0	0	0
ENSMUSG00000104018	4833412K13Rik	1	78442085	78443563	-	1479	0.588266	0.731931	0.358534	0.617115	0.501116	0.90881	0.818332	0.555146	0.466318
ENSMUSG00000090486	BC035947	1;1;1;1;1	78473663;78473666;78476816;78477711;78488493	78476422;78476422;78476970;78477802;78488795	-;-;-;-;-	3310	0.204442	0.0817617	0.0320406	0.398297	0.05971	0.218659	0	0.033074	0.224392
ENSMUSG00000026482	Rgl1	1;1;1;1;1;1;1;1;1;1;1;1;1;1;1;1;1;1;1;1;1;1;1;1;1;1;1;1;1;1;1;1;1;1;1;1;1;1;1;1;1;1;1;1;1;1;1;1;1;1;1;1;1;1;1;1;1;1;1;1;1;1;1;1;1;1	152392511;152392702;152394501;152397046;152397046;152397046;152400396;152400396;152400396;152404024;152404024;152404024;152407257;152407257;152407257;152409257;152409257;152409257;152412018;152412018;152412018;152413482;152413482;152413482;152415688;152415688;152415688;152420102;152420102;152420102;152424818;152424818;152424818;152427259;152428172;152428172;152428172;152430047;152430047;152430047…	152394947;152394947;152394947;152397160;152397160;152397160;152400650;152400650;152400650;152404210;152404210;152404210;152407346;152407346;152407346;152409378;152409378;152409378;152412050;152412050;152412050;152413568;152413568;152413568;152415777;152415777;152415777;152420186;152420186;152420186;152424921;152424921;152424921;152428795;152428387;152428387;152428387;152430171;152430171;152430171…	-;-;-;-;-;-;-;-;-;-;-;-;-;-;-;-;-;-;-;-;-;-;-;-;-;-;-;-;-;-;-;-;-;-;-;-;-;-;-;-;-;-;-;-;-;-;-;-;-;-;-;-;-;-;-;-;-;-;-;-;-;-;-;-;-;-	6907	12.0087	4.75672	5.73496	10.6449	5.23645	7.37999	5.06706	3.50282	5.01569
ENSMUSG00000086145	Gm15479	1;1	152559777;152563159	152560815;152563252	-;-	1133	0	0.0477725	0	0	0	0	0	0	0.0468249
ENSMUSG00000080950	Gm7278	1	152604910	152606310	-	1401	0	0.0772681	0.0756991	0	0	0.0738006	0.0359955	0	0
ENSMUSG00000099868	Gm28792	1;1	152606957;152627495	152607294;152627575	-;-	419	0	0	0	0	0	0	0	0	0
ENSMUSG00000055547	Apobec4	1;1	152626302;152631944	152626515;152633295	+;+	1566	0	0	0	0	0	0	0	0	0
ENSMUSG00000012187	Mogat1	1;1;1;1;1;1;1;1;1;1;1;1;1;1;1;1;1;1;1;1;1;1;1;1;1;1;1	78487628;78487797;78487806;78488449;78488504;78488505;78488505;78499322;78499322;78499322;78499322;78499327;78500211;78500211;78500211;78500211;78504207;78504207;78504207;78504207;78505690;78505690;78505690;78514265;78514581;78514581;78514581	78487725;78487858;78487858;78488692;78488692;78488692;78488692;78499474;78499500;78499500;78499500;78499500;78500415;78500415;78500415;78500415;78504381;78504332;78504381;78504381;78505889;78505872;78505889;78514429;78514810;78514810;78514808	+;+;+;+;+;+;+;+;+;+;+;+;+;+;+;+;+;+;+;+;+;+;+;+;+;+;+	1558	0.775608	0.347409	0.170177	2.11547	0.443993	1.12818	0	0.281065	0.646984
ENSMUSG00000008475	Arpc5	1;1;1;1;1;1;1;1;1;1	152642293;152642293;152644250;152644612;152644612;152647115;152647115;152650011;152650011;152650011	152642618;152642618;152644684;152644684;152644684;152647291;152647291;152650146;152651348;152651348	+;+;+;+;+;+;+;+;+;+	2276	86.9451	25.3509	31.3364	87.9562	41.2908	80.6124	34.3436	21.1639	29.6964
ENSMUSG00000099364	5730419F03Rik	1;1	78571663;78587817	78573491;78588078	-;-	2091	1.80306	2.87327	1.03975	3.41922	4.01708	4.475	2.60469	2.98425	3.60281
ENSMUSG00000100562	Gm29611	1;1	78593262;78596918	78593307;78597882	+;+	1011	0	0	0	0	0	0	0	0	0
ENSMUSG00000056870	Gulp1	1;1;1;1;1;1;1;1;1;1;1;1;1;1;1;1;1;1;1;1;1;1;1;1;1;1;1;1;1;1;1;1;1;1;1;1;1;1;1;1;1;1;1;1;1;1;1;1;1;1;1;1;1	44590671;44590853;44590853;44590887;44591757;44592322;44728304;44728304;44728304;44728304;44728304;44728304;44747777;44747777;44747777;44747777;44747777;44783634;44783634;44783634;44783634;44783634;44793503;44793503;44793503;44793503;44805174;44805174;44805174;44805174;44812431;44812431;44812431;44812431;44812800;44813213;44813213;44813213;44813213;44820128;44820128;44820128;44820128;44820128;448…	44591032;44591032;44591032;44591032;44591863;44592467;44728375;44728375;44728375;44728375;44728375;44728375;44747792;44747838;44747838;44747838;44747838;44783705;44783705;44783705;44783705;44783705;44793601;44793601;44793601;44793601;44805311;44805311;44805311;44805311;44812547;44812547;44812547;44812547;44812823;44813305;44813305;44813305;44813305;44820266;44820266;44820266;44820266;44820266;448…	+;+;+;+;+;+;+;+;+;+;+;+;+;+;+;+;+;+;+;+;+;+;+;+;+;+;+;+;+;+;+;+;+;+;+;+;+;+;+;+;+;+;+;+;+;+;+;+;+;+;+;+;+	3758	8.29607	3.4279	3.95094	8.31162	3.8655	7.41481	4.91146	2.46158	3.85401
ENSMUSG00000102319	Gm37626	1	44600045	44604607	+	4563	0.021186	0	0	0	0	0.0226594	0.0221037	0.0359878	0.0116267
ENSMUSG00000089877	Gm16102	1	44683439	44683858	+	420	0.115085	0	0	0	0	0	0	0.260654	0
ENSMUSG00000101701	4930521E06Rik	1;1;1	44778836;44783316;44784092	44779641;44783396;44784109	-;-;-	905	0.0534098	0	0	0	0.16379	0	0.111447	0	0
ENSMUSG00000103071	Gm38110	1	44796102	44797652	+	1551	0	0	0	0	0	0	0	0	0
ENSMUSG00000100434	Gm3489	1	44878331	44878858	+	528	0	0	0	0	0	0	0	0	0
ENSMUSG00000100013	Gm19480	1	44912646	44913312	-	667	0	0	0	0	0	0	0	0	0
ENSMUSG00000101251	Gm3496	1	44963309	44964053	-	745	0	0	0	0	0	0.138785	0	0	0
ENSMUSG00000101937	Gm5268	1	45217227	45218166	+	940	0	0	0	0	0	0	0	0	0
ENSMUSG00000039630	Hnrnpu	1;1;1;1;1;1;1;1;1;1;1;1;1;1;1;1;1;1;1;1;1;1;1;1;1;1;1;1;1;1;1;1;1;1;1;1;1;1;1;1;1;1;1;1;1;1;1;1;1;1;1;1;1;1	178148673;178150639;178150699;178151185;178151185;178151185;178151185;178151531;178151908;178152397;178152808;178152808;178152808;178156787;178157433;178157433;178157433;178157433;178157730;178157730;178157730;178157730;178158157;178158157;178158157;178158658;178158658;178158914;178158914;178159400;178159400;178159431;178159658;178159658;178159658;178159668;178160562;178160562;178160562;178161112…	178150760;178150760;178150760;178151278;178151278;178151278;178151736;178151581;178156972;178152878;178152878;178152878;178152878;178156972;178157504;178157504;178157504;178157504;178157885;178157911;178157911;178157911;178158411;178158186;178158411;178158826;178158826;178159042;178159042;178159519;178159519;178159519;178160491;178159921;178159921;178159921;178160674;178160674;178160674;178161211…	-;-;-;-;-;-;-;-;-;-;-;-;-;-;-;-;-;-;-;-;-;-;-;-;-;-;-;-;-;-;-;-;-;-;-;-;-;-;-;-;-;-;-;-;-;-;-;-;-;-;-;-;-;-	11599	63.3546	42.3808	40.0162	57.2811	54.6454	57.028	44.2689	36.2856	45.6292
ENSMUSG00000104279	Gm38300	1	178167166	178169035	+	1870	2.37802	2.86551	2.07005	1.70829	3.01216	2.73692	1.91471	2.83932	3.48956
ENSMUSG00002075531	ENSMUSG00002075531	1	178190966	178191086	-	121	0	0	0	0	0	0	0	0	0
ENSMUSG00000064954	Gm24919	1	178218384	178218489	+	106	0	0	0	0	0	0	0	0	0
ENSMUSG00000026495	Efcab2	1;1;1;1;1;1;1;1;1;1;1;1;1;1;1;1	178233650;178233668;178261574;178264967;178264967;178276349;178283381;178283381;178302447;178302447;178303250;178303250;178303390;178303390;178308878;178308878	178233698;178233698;178261881;178265051;178265015;178276593;178283453;178283453;178302526;178302526;178303292;178303292;178303456;178303456;178309036;178312078	+;+;+;+;+;+;+;+;+;+;+;+;+;+;+;+	4151	10.5964	13.0915	14.5375	12.4475	11.1771	13.5751	15.2467	13.6481	13.0235
ENSMUSG00000032883	Acsl3	1;1;1;1;1;1;1;1;1;1;1;1;1;1;1;1;1;1;1;1;1;1;1;1;1;1;1;1;1;1;1;1;1;1;1;1;1;1;1;1;1;1;1;1;1;1;1;1;1;1;1;1;1;1;1;1;1;1;1;1;1;1	78635542;78635600;78635600;78640858;78648610;78659310;78659310;78659310;78659657;78665954;78665954;78665954;78665954;78665954;78667980;78667986;78667986;78667986;78667986;78669799;78669799;78669799;78669799;78669799;78671913;78671913;78671913;78671913;78673798;78673798;78673798;78673798;78674146;78674146;78674146;78674146;78674373;78674607;78674607;78674607;78674607;78676713;78676713;78676713;786…	78635820;78635820;78635820;78640997;78648647;78659727;78659727;78659727;78659727;78665999;78666131;78666131;78666131;78666131;78668095;78668095;78668095;78668095;78668095;78670066;78669937;78669937;78669937;78669937;78672063;78672063;78672063;78672063;78673921;78673921;78673921;78673921;78674217;78674217;78674217;78674217;78674746;78674746;78674746;78674746;78674746;78676885;78676885;78676885;786…	+;+;+;+;+;+;+;+;+;+;+;+;+;+;+;+;+;+;+;+;+;+;+;+;+;+;+;+;+;+;+;+;+;+;+;+;+;+;+;+;+;+;+;+;+;+;+;+;+;+;+;+;+;+;+;+;+;+;+;+;+;+	4357	11.7817	9.70223	16.5398	16.3279	15.2415	14.274	8.7271	17.3873	12.6635
ENSMUSG00000026480	Ncf2	1;1;1;1;1;1;1;1;1;1;1;1;1;1;1;1;1;1;1;1;1;1;1;1;1;1;1;1;1;1;1;1;1;1;1;1;1;1;1;1;1;1;1	152675945;152683008;152683588;152683641;152683729;152686641;152686669;152686669;152686669;152692742;152692742;152692742;152692742;152697267;152697267;152697267;152697267;152699320;152699596;152699968;152699968;152699968;152699968;152701633;152701633;152703169;152703169;152706103;152706103;152706444;152706444;152707365;152707365;152709074;152709074;152709528;152709528;152709820;152709820;152710778…	152676264;152683956;152683768;152683956;152688389;152686751;152686751;152686751;152686751;152692850;152692850;152692850;152692850;152697401;152697401;152697401;152697401;152699365;152700235;152700075;152700042;152700043;152700075;152701692;152701692;152703212;152703212;152706244;152706244;152706512;152706512;152707440;152707440;152709096;152709096;152709679;152709679;152709931;152709931;152710955…	+;+;+;+;+;+;+;+;+;+;+;+;+;+;+;+;+;+;+;+;+;+;+;+;+;+;+;+;+;+;+;+;+;+;+;+;+;+;+;+;+;+;+	8478	8.61471	0.995954	2.11408	3.86368	1.14812	7.20153	2.0819	0.516513	1.00749
ENSMUSG00000026494	Kif26b	1;1;1;1;1;1;1;1;1;1;1;1;1;1;1;1;1;1;1;1;1;1;1;1;1;1;1;1;1;1;1	178356690;178356690;178357954;178357954;178506391;178506391;178543368;178543368;178626003;178649048;178649048;178692411;178692411;178696911;178696911;178698162;178698162;178701537;178701537;178711480;178711480;178741254;178741254;178742327;178742327;178755724;178755724;178756409;178756409;178759645;178759645	178357190;178357190;178358355;178358355;178506924;178506924;178543534;178544065;178626418;178649231;178649231;178692617;178692617;178697004;178697004;178698424;178698424;178701720;178701720;178711639;178711639;178741416;178741416;178745741;178745741;178755926;178755926;178756559;178756559;178760420;178766765	+;+;+;+;+;+;+;+;+;+;+;+;+;+;+;+;+;+;+;+;+;+;+;+;+;+;+;+;+;+;+	14696	0.213788	0.298328	0.342786	0.417492	0.191642	0.534703	0.47355	0.514002	0.404321
ENSMUSG00000064967	Gm24405	1	178464470	178464636	+	167	0	0	0	0	0	0	0	0	0
ENSMUSG00000102922	Gm34176	1	178583373	178583846	+	474	0	0	0	0	0	0	0	0	0
ENSMUSG00000025915	Sgk3	1;1;1;1;1;1;1;1;1;1;1;1;1;1;1;1;1;1;1;1;1;1;1;1;1;1;1;1;1;1;1;1;1;1;1;1;1;1;1;1;1;1;1;1;1;1;1;1;1;1;1;1;1;1;1;1;1;1;1;1;1;1;1;1;1;1;1;1;1;1;1;1;1;1;1;1;1;1;1;1;1;1;1;1;1;1;1;1;1;1;1;1;1;1;1;1;1;1;1;1;1;1;1;1;1;1;1;1;1;1;1;1;1;1;1;1;1;1;1;1;1;1;1;1;1;1;1;1;1;1;1;1;1;1;1;1;1	9868332;9868368;9868368;9868383;9868410;9868433;9897238;9897238;9897238;9897238;9897238;9918497;9918546;9918546;9918622;9935356;9935356;9935356;9935356;9935356;9935356;9935356;9935356;9935356;9935688;9938608;9938608;9938608;9938608;9938608;9938608;9938608;9938608;9941855;9941855;9941855;9941855;9941855;9941855;9941855;9941855;9942483;9942483;9942483;9942483;9942483;9942483;9942483;9942483;9947391…	9868471;9868471;9868471;9868471;9868471;9868471;9897344;9897344;9900563;9897344;9897344;9918610;9918610;9918610;9918773;9935573;9935573;9935573;9935573;9935573;9935573;9935573;9935573;9935573;9935856;9938691;9938691;9938691;9938913;9938691;9938691;9938691;9938691;9941927;9941927;9941927;9941927;9941927;9941927;9941927;9941927;9942558;9942779;9942558;9942558;9942558;9942558;9942558;9942558;9947478…	+;+;+;+;+;+;+;+;+;+;+;+;+;+;+;+;+;+;+;+;+;+;+;+;+;+;+;+;+;+;+;+;+;+;+;+;+;+;+;+;+;+;+;+;+;+;+;+;+;+;+;+;+;+;+;+;+;+;+;+;+;+;+;+;+;+;+;+;+;+;+;+;+;+;+;+;+;+;+;+;+;+;+;+;+;+;+;+;+;+;+;+;+;+;+;+;+;+;+;+;+;+;+;+;+;+;+;+;+;+;+;+;+;+;+;+;+;+;+;+;+;+;+;+;+;+;+;+;+;+;+;+;+;+;+;+;+	14311	3.39104	1.08926	1.56366	3.13925	1.55367	3.09584	2.04383	1.3846	1.51992
ENSMUSG00000089713	Gm16564	1;1	178726147;178744271	178728247;178745179	-;-	3010	0.0160584	0	0	0	0	0	0	0	0
ENSMUSG00000079470	Utp14b	1;1;1;1;1;1;1	78635755;78636157;78638043;78640858;78640858;78642043;78642043	78635820;78636377;78638107;78640997;78640997;78645301;78649229	+;+;+;+;+;+;+	7679	0.472091	0.521597	0.269314	0.65372	0.411804	0.632836	0.348063	0.235231	0.428345
ENSMUSG00000099377	Gm6159	1	78760853	78762576	-	1724	0.252333	0.282562	0.0307583	0.0882359	0.0573203	0.209908	0.263264	0.0317503	0.153865
ENSMUSG00000099706	Gm29536	1;1;1;1	78769340;78926550;79164315;79201853	78772010;78926629;79164470;79202228	-;-;-;-	3283	0	0	0	0	0	0	0	0	0
ENSMUSG00000047330	Kcne4	1;1;1;1;1	78794475;78794644;78795328;78795328;78796214	78794713;78794713;78797745;78795538;78797745	+;+;+;+;+	2657	3.71115	1.99638	1.93588	3.16795	1.934	2.74344	2.97985	2.03952	3.25464
ENSMUSG00000101324	Gm29187	1;1	78798975;78799906	78799199;78800369	+;+	689	0	0.157115	0.30785	0	0	0	0	0	0.153999
ENSMUSG00000072978	Gm5830	1	78945354	78945796	-	443	0.872883	2.56581	1.3167	1.71692	0.669211	1.63378	2.73208	2.10053	0.958061
ENSMUSG00000046334	Gm6195	1	9872422	9872778	-	357	0.270789	0.303228	0	0.426103	0.415211	0.579242	0.282519	0	0
ENSMUSG00002075801	U6	1	9904723	9904827	-	105	0	0	0	0	0	0	0.480283	0	0
ENSMUSG00000050711	Scg2	1;1;1;1;1	79412386;79412386;79413769;79417673;79417673	79414735;79413648;79414735;79417759;79417837	-;-;-;-;-	2515	0	0	0	0.201615	0.432215	0.0822224	0.0802063	0	0.126567
ENSMUSG00000099562	Gm19027	1	79483520	79484874	-	1355	0	0	0	0	0	0	0	0	0
ENSMUSG00000077782	Gm24160	1	79491456	79491581	-	126	0	0	0	0	0	0	0	0	0
ENSMUSG00000055067	Smyd3	1;1;1;1;1;1;1;1;1;1;1;1;1;1;1;1;1;1;1;1;1;1;1;1;1;1;1;1;1;1;1;1;1;1;1;1;1;1;1;1;1;1	178779525;178782611;178782716;178784815;178799753;178799753;178799753;178799753;178816640;178871302;178871302;178871302;178877856;178877856;178877856;178913889;178913889;178913889;178920431;178920431;178920431;178921900;178921900;178921900;179039887;179076329;179201525;179205100;179222789;179232848;179232848;179232848;179237972;179237972;179239243;179239243;179250920;179250920;179335872;179345353…	178785127;178785127;178785127;178785127;178799861;178799861;178799861;178799861;178816910;178871476;178871476;178871476;178877943;178877943;178877943;178913999;178913999;178913999;178920533;178920533;178920533;178921967;178921967;178921967;179039998;179076405;179201668;179205364;179223396;179232984;179232984;179232984;179238029;179238029;179239350;179239350;179250983;179250983;179336700;179345570…	-;-;-;-;-;-;-;-;-;-;-;-;-;-;-;-;-;-;-;-;-;-;-;-;-;-;-;-;-;-;-;-;-;-;-;-;-;-;-;-;-;-	9184	2.26311	2.33384	1.99199	2.36305	1.68932	1.96454	1.93284	2.34231	2.06226
ENSMUSG00000054702	Ap1s3	1;1;1;1;1;1;1;1;1;1;1;1;1;1	79584593;79586562;79586903;79591920;79591920;79591920;79601399;79601399;79602822;79602824;79602824;79649567;79649567;79649567	79586919;79586919;79586919;79592057;79592057;79592057;79601507;79601507;79603002;79603002;79603002;79649685;79649689;79649682	-;-;-;-;-;-;-;-;-;-;-;-;-;-	2878	1.52834	0.225683	0.1474	3.57657	0.583719	1.05981	0.262837	0	0.258074
ENSMUSG00000096474	Gm5561	1	179347943	179348422	-	480	1.7119	0.451052	0.883787	2.11276	0.823501	2.15406	1.68099	1.14036	1.21579
ENSMUSG00000102235	Gm37886	1	79597239	79598751	-	1513	0	0	0	0	0	0	0	0	0
ENSMUSG00000026492	Tfb2m	1;1;1;1;1;1;1;1;1;1;1;1;1;1;1;1;1;1;1;1;1;1;1;1;1;1;1;1	179355620;179356497;179356858;179358869;179358869;179358893;179359630;179359630;179359630;179360235;179361198;179361198;179361198;179361198;179361220;179365264;179365264;179365264;179369872;179369872;179369872;179370490;179372463;179372463;179372932;179373387;179373387;179373387	179356919;179356919;179356919;179359029;179359029;179359029;179359692;179359692;179359692;179360289;179361232;179361287;179361287;179361262;179361287;179365412;179365412;179365412;179370022;179370022;179370022;179370697;179372551;179372551;179373023;179373457;179373782;179373832	-;-;-;-;-;-;-;-;-;-;-;-;-;-;-;-;-;-;-;-;-;-;-;-;-;-;-;-	2804	40.5097	43.162	41.983	43.8345	45.5862	44.5806	46.9406	47.905	48.0955
ENSMUSG00000082395	Gm15480	1	179365982	179366500	+	519	0.465664	0.312869	0.306516	0.781599	0.476012	0.398438	0.194334	0.421869	0.613325
ENSMUSG00000038949	Cnst	1;1;1;1;1;1;1;1;1;1;1;1;1;1;1;1;1;1;1;1;1	179373935;179374064;179374074;179406903;179406903;179406903;179420250;179420250;179420955;179429267;179429267;179429267;179432084;179432084;179432518;179432518;179433813;179434002;179437351;179450332;179452564	179374181;179374181;179374181;179407333;179410501;179407333;179420431;179420431;179421031;179429895;179429297;179429297;179432170;179432170;179432939;179432632;179433834;179434098;179438231;179450467;179455043	+;+;+;+;+;+;+;+;+;+;+;+;+;+;+;+;+;+;+;+;+	8859	15.8228	16.4536	15.8202	16.9937	12.2033	17.32	18.5916	15.6137	17.4507
ENSMUSG00000026043	Col3a1	1;1;1;1;1;1;1;1;1;1;1;1;1;1;1;1;1;1;1;1;1;1;1;1;1;1;1;1;1;1;1;1;1;1;1;1;1;1;1;1;1;1;1;1;1;1;1;1;1;1;1;1;1;1;1;1;1;1;1;1;1;1;1;1;1;1;1;1;1;1;1;1;1;1;1;1;1;1;1;1;1;1;1	45350698;45350698;45350807;45354740;45360657;45360657;45361102;45361102;45361566;45361566;45362883;45364520;45364965;45365731;45366749;45366749;45366970;45366970;45367593;45367593;45368037;45368213;45369263;45369715;45370266;45370677;45370838;45371133;45371295;45372125;45372723;45373167;45373360;45373374;45373757;45373757;45373921;45373921;45374295;45374295;45374888;45374888;45374926;45375820;453…	45350992;45350992;45350992;45356163;45360856;45360856;45361152;45361152;45361679;45364178;45362957;45364573;45365018;45365784;45366802;45366802;45367023;45367023;45368054;45367646;45368081;45368266;45369307;45369768;45370364;45370721;45370936;45371186;45371402;45372178;45372821;45373220;45373472;45373472;45373810;45373810;45373974;45373974;45374348;45374348;45374941;45374941;45374941;45375864;453…	+;+;+;+;+;+;+;+;+;+;+;+;+;+;+;+;+;+;+;+;+;+;+;+;+;+;+;+;+;+;+;+;+;+;+;+;+;+;+;+;+;+;+;+;+;+;+;+;+;+;+;+;+;+;+;+;+;+;+;+;+;+;+;+;+;+;+;+;+;+;+;+;+;+;+;+;+;+;+;+;+;+;+	9816	276.759	118.035	176.99	202.742	67.1133	271.616	185.001	67.4906	168.184
ENSMUSG00000046101	Mcmdc2	1;1;1;1;1;1;1;1;1;1;1;1;1;1;1;1;1;1;1;1;1;1;1;1;1;1;1;1;1;1;1;1;1;1;1;1;1;1;1;1;1;1;1;1;1;1;1;1;1;1;1;1;1;1;1;1;1;1;1;1;1;1;1;1;1;1	9978863;9978863;9978893;9978895;9981539;9981826;9981900;9981900;9981926;9982135;9982135;9982135;9982135;9982135;9982339;9982339;9982339;9982339;9982381;9985699;9985699;9985699;9985699;9985699;9986541;9986541;9986541;9986541;9986541;9986775;9986775;9986775;9986775;9986775;9989245;9989245;9989245;9989245;9989245;9990660;9990660;9990660;9990660;9990660;9991053;9994282;9994282;9994282;10001006;100010…	9978915;9978915;9978933;9978915;9982037;9982037;9982037;9982037;9982037;9982265;9982265;9982265;9982265;9982265;9982398;9982398;9982398;9982398;9982398;9985894;9985894;9985894;9985894;9985894;9986663;9986663;9986663;9986663;9986663;9986879;9986879;9986879;9986879;9986879;9989370;9989370;9989370;9989370;9989370;9990897;9991491;9990897;9990897;9990897;9992750;9994487;9994487;9994487;10001172;100011…	+;+;+;+;+;+;+;+;+;+;+;+;+;+;+;+;+;+;+;+;+;+;+;+;+;+;+;+;+;+;+;+;+;+;+;+;+;+;+;+;+;+;+;+;+;+;+;+;+;+;+;+;+;+;+;+;+;+;+;+;+;+;+;+;+;+	5916	0.0653629	0.0182983	0.0179267	0.0171421	0.0417597	0.104863	0.0170486	0	0.0627736
ENSMUSG00002074901	ENSMUSG00002074901	1	45350833	45350973	+	141	0	0	0	0	0	0	0	0	0
ENSMUSG00000098234	Snhg6	1;1;1;1;1;1;1;1;1;1;1;1;1;1;1;1	10012184;10012248;10012250;10012250;10012250;10012548;10012548;10012548;10012835;10012835;10012835;10012835;10012835;10014245;10014245;10014245	10012380;10012380;10012374;10012616;10012616;10012616;10012616;10012616;10012942;10012942;10013122;10013448;10012942;10014328;10014342;10014343	-;-;-;-;-;-;-;-;-;-;-;-;-;-;-;-	1146	18.2209	11.5715	16.7503	17.787	28.2836	22.9616	20.9904	16.0964	25.2764
ENSMUSG00000093178	Snord87	1	10012688	10012774	-	87	0	0.622141	1.21902	0.58283	0.567932	4.15955	0.579652	3.14583	1.8294
ENSMUSG00000099032	Tcf24	1;1;1	10030388;10030396;10037324	10033746;10033034;10038157	-;-;-	4193	0.299722	0.0258174	0	0.0967446	0.0235679	0.110965	0.0721627	0.104436	0.101221
ENSMUSG00000104025	E330040D14Rik	1	10037539	10038912	+	1374	0	0	0	0	0	0	0	0	0
ENSMUSG00000038936	Sccpdh	1;1;1;1;1;1;1;1;1;1;1;1;1;1;1;1;1;1;1;1;1;1;1;1;1;1;1;1;1;1;1;1;1;1;1	179495775;179495775;179495825;179498148;179498148;179503956;179503956;179503956;179505606;179506445;179506445;179507150;179507150;179508057;179508057;179508083;179508112;179508998;179508998;179508998;179508998;179509216;179509216;179509216;179511410;179511770;179511770;179511770;179511770;179513261;179513261;179513261;179514137;179514137;179514137	179496110;179496110;179498260;179498260;179498260;179505080;179504036;179504036;179505735;179506494;179506494;179507280;179507280;179508174;179508174;179508174;179508174;179509117;179509117;179509117;179509117;179509272;179509272;179509272;179514398;179512056;179511881;179511881;179511881;179513342;179513342;179513342;179514390;179514754;179514754	+;+;+;+;+;+;+;+;+;+;+;+;+;+;+;+;+;+;+;+;+;+;+;+;+;+;+;+;+;+;+;+;+;+;+	7562	12.068	14.2581	15.6726	15.1475	15.5117	15.6965	14.2513	16.055	17.2656
ENSMUSG00000042772	Smg7	1;1;1;1;1;1;1;1;1;1;1;1;1;1;1;1;1;1;1;1;1;1;1;1;1;1;1;1;1;1;1;1;1;1;1;1;1;1;1;1;1;1;1;1;1;1;1;1;1;1;1;1;1;1;1;1;1;1;1;1;1;1;1;1;1;1;1;1;1;1;1;1;1;1;1;1;1	152712746;152712747;152714621;152715786;152715786;152715786;152716053;152716053;152716053;152716776;152716776;152716776;152717264;152717264;152717264;152718981;152718981;152719787;152719787;152719787;152720964;152720964;152720964;152721013;152721035;152721677;152721870;152721870;152721870;152721870;152721870;152724347;152724485;152724485;152724485;152724485;152725626;152725626;152725626;152728349…	152715136;152715136;152715136;152715931;152715931;152715931;152716223;152716223;152716223;152716935;152716935;152716935;152717344;152717344;152717344;152719130;152719130;152720158;152720158;152720158;152721346;152721346;152721346;152721346;152721289;152722014;152722014;152721998;152722014;152722014;152722014;152724767;152724671;152724756;152724767;152724767;152725745;152725745;152725745;152728409…	-;-;-;-;-;-;-;-;-;-;-;-;-;-;-;-;-;-;-;-;-;-;-;-;-;-;-;-;-;-;-;-;-;-;-;-;-;-;-;-;-;-;-;-;-;-;-;-;-;-;-;-;-;-;-;-;-;-;-;-;-;-;-;-;-;-;-;-;-;-;-;-;-;-;-;-;-	6341	22.1898	21.7495	22.1525	26.4527	19.7297	25.6326	23.0636	21.0974	22.046
ENSMUSG00000100394	Gm28791	1	152754271	152756049	-	1779	0	0	0	0	0	0	0	0	0
ENSMUSG00000103840	1700040K01Rik	1	152812355	152812792	+	438	0	0	0	0	0	0	0	0	0
ENSMUSG00000087236	Kif28	1;1;1;1;1;1;1;1;1;1;1;1;1;1;1;1;1;1;1;1;1;1;1;1;1;1;1;1;1;1;1;1;1;1;1;1;1;1;1;1;1;1;1;1;1;1;1;1;1;1;1;1;1;1;1;1;1;1;1;1;1;1;1;1;1;1;1;1;1;1	179522862;179522862;179523224;179525342;179525342;179525342;179525429;179526156;179526173;179526173;179526544;179526553;179526553;179526859;179526859;179526859;179526859;179527802;179527802;179527802;179527802;179529947;179529947;179529947;179532675;179532675;179532675;179533314;179533314;179533314;179535962;179535962;179535962;179536916;179536916;179536916;179538856;179538856;179538856;179540017…	179523379;179523379;179523379;179525517;179525512;179525517;179525517;179526320;179526320;179526320;179526650;179526650;179526650;179527025;179527025;179527025;179527025;179527845;179527936;179527936;179527936;179530221;179530221;179530221;179532782;179532782;179532782;179533432;179533432;179533432;179536106;179536106;179536106;179537039;179537039;179537039;179538910;179538910;179538910;179540107…	-;-;-;-;-;-;-;-;-;-;-;-;-;-;-;-;-;-;-;-;-;-;-;-;-;-;-;-;-;-;-;-;-;-;-;-;-;-;-;-;-;-;-;-;-;-;-;-;-;-;-;-;-;-;-;-;-;-;-;-;-;-;-;-;-;-;-;-;-;-	3552	0.190513	0.0914295	0.149288	0.114203	0.027821	0.203762	0.397531	0.0308206	0.134424
ENSMUSG00000100702	Gm8976	1	152825146	152825848	-	703	0	0	0	0	0	0	0	0	0.150932
ENSMUSG00000026042	Col5a2	1;1;1;1;1;1;1;1;1;1;1;1;1;1;1;1;1;1;1;1;1;1;1;1;1;1;1;1;1;1;1;1;1;1;1;1;1;1;1;1;1;1;1;1;1;1;1;1;1;1;1;1;1;1;1;1;1;1;1;1;1;1;1;1;1;1;1;1;1;1;1;1;1;1;1;1;1;1;1;1;1	45413481;45415799;45417467;45419160;45421276;45422327;45422751;45423560;45424122;45425993;45427373;45428191;45428532;45429192;45430236;45430822;45430822;45430984;45430984;45431464;45431464;45431975;45431975;45432213;45432213;45433542;45433881;45435221;45435610;45439981;45441239;45442276;45442420;45442581;45443361;45443893;45444400;45445400;45445704;45446182;45446393;45446862;45450594;45452630;454…	45415390;45416038;45417654;45419451;45421383;45422380;45422858;45423613;45424229;45426046;45427480;45430289;45428639;45429353;45430289;45430875;45430875;45431091;45431091;45431517;45431517;45432028;45432028;45432794;45432266;45433595;45433988;45435319;45435654;45440034;45441292;45442329;45442473;45442679;45443414;45443991;45444453;45445507;45445757;45446280;45446437;45446960;45450647;45452674;454…	-;-;-;-;-;-;-;-;-;-;-;-;-;-;-;-;-;-;-;-;-;-;-;-;-;-;-;-;-;-;-;-;-;-;-;-;-;-;-;-;-;-;-;-;-;-;-;-;-;-;-;-;-;-;-;-;-;-;-;-;-;-;-;-;-;-;-;-;-;-;-;-;-;-;-;-;-;-;-;-;-	9591	54.1567	15.2204	27.6443	24.6738	10.5095	57.1199	32.3894	11.1803	35.9382
ENSMUSG00000104476	Gm38211	1	45524996	45532212	-	7217	0.0736725	0	0.0587804	0.0351297	0	0.0716327	0.0419257	0	0
ENSMUSG00000073643	Wdfy1	1;1;1;1;1;1;1;1;1;1;1;1;1;1;1;1;1;1;1;1;1;1;1;1;1;1;1;1;1;1;1;1;1;1;1;1;1;1;1;1;1;1;1;1;1;1;1;1;1;1;1;1;1;1;1;1;1;1;1;1;1;1;1;1;1;1;1;1;1;1;1;1;1;1;1;1;1;1;1;1;1;1;1;1;1;1;1;1;1;1;1;1;1;1	79679979;79679979;79679979;79679979;79683074;79683961;79683961;79683961;79683961;79683961;79685169;79685169;79685169;79685169;79685169;79686810;79686810;79686810;79686810;79686810;79691575;79691575;79691575;79691575;79691575;79692591;79692591;79692591;79692591;79692591;79694920;79694920;79694920;79694920;79696691;79696691;79696841;79696841;79696841;79696880;79696880;79699931;79699931;79699931;797…	79683287;79683287;79683287;79683287;79683287;79684069;79684069;79684069;79684069;79684069;79685288;79685299;79685299;79685299;79685299;79686911;79686911;79686911;79686911;79686911;79691680;79691680;79691680;79691680;79691680;79692717;79692717;79692717;79692717;79692717;79695032;79695032;79695032;79695032;79696991;79696991;79696991;79696991;79696991;79696991;79696991;79700373;79699985;79699985;797…	-;-;-;-;-;-;-;-;-;-;-;-;-;-;-;-;-;-;-;-;-;-;-;-;-;-;-;-;-;-;-;-;-;-;-;-;-;-;-;-;-;-;-;-;-;-;-;-;-;-;-;-;-;-;-;-;-;-;-;-;-;-;-;-;-;-;-;-;-;-;-;-;-;-;-;-;-;-;-;-;-;-;-;-;-;-;-;-;-;-;-;-;-;-	6488	5.84828	3.92098	3.44906	4.79865	6.07725	5.48208	5.57307	4.01588	6.1246
ENSMUSG00000104497	Gm10555	1	79740434	79742224	+	1791	0	0	0	0	0	0	0.0563146	0	0
ENSMUSG00000025916	Ppp1r42	1;1;1;1;1;1;1;1;1;1;1;1;1;1;1;1;1;1;1;1;1;1;1;1;1;1;1;1;1;1;1;1;1;1;1;1;1;1	10038849;10038849;10038849;10039050;10046812;10046812;10049041;10049041;10049041;10049041;10055817;10055817;10055817;10055817;10055817;10065288;10065371;10065371;10065371;10065371;10069626;10069626;10069626;10069626;10069626;10070196;10070196;10070196;10070196;10070196;10073460;10073460;10073460;10073460;10079297;10079297;10079297;10079297	10039156;10039156;10039156;10039156;10046971;10046924;10049172;10049172;10049172;10049172;10055934;10055934;10055934;10055934;10055917;10065487;10065487;10065502;10065487;10065487;10069764;10069764;10069764;10069764;10069764;10070362;10070362;10070362;10070362;10070362;10073678;10073678;10073678;10073678;10079355;10079355;10079355;10079361	-;-;-;-;-;-;-;-;-;-;-;-;-;-;-;-;-;-;-;-;-;-;-;-;-;-;-;-;-;-;-;-;-;-;-;-;-;-	1523	0.634746	0.177696	0	0.0665873	0.0648852	0.441277	0.231784	0.215643	0.24384
ENSMUSG00000087199	Gm15818	1;1	10052612;10061989	10052664;10062591	+;+	656	0.663145	0	0	0	0	0.157614	0.153749	0	0
ENSMUSG00000026248	Mrpl44	1;1;1;1;1;1	79753735;79753833;79755575;79755575;79757205;79758681	79754028;79754028;79756263;79756043;79757383;79759162	+;+;+;+;+;+	1644	44.7195	43.7883	47.7374	42.0702	54.0084	51.3829	47.9143	51.7742	55.1502
ENSMUSG00000119658	Gm24674	1	10080039	10080142	-	104	0	0	0	0	0	0	0	0	0
ENSMUSG00000026249	Serpine2	1;1;1;1;1;1;1;1;1;1;1;1;1;1;1;1;1;1;1;1;1;1;1;1;1	79771914;79774543;79774562;79777185;79777185;79779173;79779173;79780564;79780564;79780752;79788271;79788271;79788271;79792825;79794445;79794445;79794629;79798994;79798994;79798994;79798994;79835224;79836228;79836228;79838794	79772759;79774626;79774626;79777271;79777271;79779273;79779273;79780762;79780762;79780762;79788468;79788468;79788468;79794672;79794672;79794672;79798021;79799274;79799274;79799039;79799274;79836352;79836413;79836413;79838897	-;-;-;-;-;-;-;-;-;-;-;-;-;-;-;-;-;-;-;-;-;-;-;-;-	8287	37.662	31.2465	32.8325	29.4374	36.4717	50.4372	46.1942	35.4106	51.1577
ENSMUSG00000042751	Nmnat2	1;1;1;1;1;1;1;1;1;1;1;1;1;1;1;1;1;1;1;1;1;1;1;1;1;1;1;1;1;1;1;1;1;1;1;1;1;1;1;1;1;1	152830744;152830749;152830792;152831025;152843668;152843668;152909125;152949543;152949543;152949543;152949543;152949543;152950385;152950419;152950419;152950419;152952655;152952655;152952655;152952655;152962083;152962083;152962083;152964530;152964530;152964530;152966243;152966243;152966243;152969226;152969783;152969783;152969783;152969783;152969957;152987888;152987888;152988126;152988126;152988731…	152830944;152830944;152830944;152831078;152843727;152843727;152909193;152949998;152949631;152949631;152949631;152949631;152950486;152950486;152950486;152950486;152952685;152952733;152952733;152952733;152962209;152962209;152962209;152964610;152964610;152964610;152966287;152966287;152966287;152969300;152969859;152969834;152969859;152969859;152970343;152987989;152987989;152988193;152988193;152988834…	+;+;+;+;+;+;+;+;+;+;+;+;+;+;+;+;+;+;+;+;+;+;+;+;+;+;+;+;+;+;+;+;+;+;+;+;+;+;+;+;+;+	5781	0.309363	0.140442	0.210972	0.245593	0.358973	0.384533	0.471061	0.217776	0.275312
ENSMUSG00000067106	Gm5529	1	79900253	79901143	-	891	1.41047	1.3972	1.90446	2.67474	0.776365	1.68263	1.18858	1.04437	1.13131
ENSMUSG00000099969	Gm28960	1;1	152942227;152965174	152942245;152965253	-;-	99	0	0	0	0	0	0	0	0	0
ENSMUSG00000100397	Gm28071	1	79935297	79935774	+	478	0.303363	0.339705	0.887485	0.74256	0.310105	1.18969	1.16052	0.458054	0.221978
ENSMUSG00000099753	Gm28058	1	80076339	80076602	+	264	0	0	0	0	0	0	0	0	0
ENSMUSG00000118883	Gm23934	1	80113183	80113289	+	107	0	0	0	0	0	0	0	0	0
ENSMUSG00000102518	Gm38339	1	80124690	80126518	-	1829	0	0.0591867	0	0	0	0	0	0	0
ENSMUSG00000099552	9830004L10Rik	1;1;1;1;1;1;1	80162436;80164667;80164689;80167724;80167724;80167724;80169403	80162569;80164798;80164798;80169790;80167935;80169745;80169745	+;+;+;+;+;+;+	2333	1.32597	1.46162	0.840981	0.934577	0.889508	0.509661	1.46988	1.10273	1.0233
ENSMUSG00000043230	Fam124b	1;1;1;1;1;1	80176423;80178042;80190650;80193859;80195533;80196158	80178265;80178265;80191661;80194106;80195753;80196190	-;-;-;-;-;-	3357	0.633535	1.41886	0.631841	0.725022	1.1922	0.569795	0.73609	0.423942	0.379286
ENSMUSG00000101257	2310015K22Rik	1;1	80202761;80205177	80202888;80206509	+;+	1461	21.3062	27.7485	17.3128	19.748	16.098	16.4186	10.6658	24.1654	18.1563
ENSMUSG00000103404	Gm37932	1	80232748	80233914	-	1167	0	0	0	0	0	0	0	0	0
ENSMUSG00000026491	Ahctf1	1;1;1;1;1;1;1;1;1;1;1;1;1;1;1;1;1;1;1;1;1;1;1;1;1;1;1;1;1;1;1;1;1;1;1;1;1;1;1;1;1;1;1;1;1;1;1;1;1;1;1;1;1;1;1;1;1;1;1	179572459;179572902;179573656;179574745;179574745;179576122;179576122;179576122;179579876;179579876;179579876;179581264;179582056;179583014;179583014;179585500;179585500;179587827;179587828;179590110;179590110;179591035;179591035;179593443;179593443;179595860;179595860;179596554;179596554;179596874;179596874;179598154;179598364;179598364;179602897;179603573;179605068;179605265;179607169;179608421…	179574093;179574085;179574821;179574821;179574821;179576255;179576255;179576255;179581145;179579974;179581637;179581637;179582189;179583219;179583219;179585554;179585594;179587926;179587926;179590527;179590527;179591167;179591238;179593472;179593635;179595967;179595967;179596704;179596704;179597024;179597024;179598285;179598483;179598508;179603084;179603719;179605124;179605388;179607262;179608525…	-;-;-;-;-;-;-;-;-;-;-;-;-;-;-;-;-;-;-;-;-;-;-;-;-;-;-;-;-;-;-;-;-;-;-;-;-;-;-;-;-;-;-;-;-;-;-;-;-;-;-;-;-;-;-;-;-;-;-	15116	8.40666	6.72103	6.65121	8.97322	5.63855	8.58772	6.86252	6.21753	5.85067
ENSMUSG00000073486	Gm10518	1	179630941	179632241	+	1301	0	0	0	0	0	0.0397366	0	0	0
ENSMUSG00000025917	Cops5	1;1;1;1;1;1;1;1;1;1;1;1;1;1;1;1;1;1;1;1;1;1;1;1;1;1;1;1;1;1;1;1;1;1;1;1;1	10094826;10095068;10097328;10097328;10097423;10100824;10100824;10100824;10100912;10101145;10102564;10102564;10102564;10103265;10103483;10103483;10103483;10103483;10103483;10104233;10104233;10104233;10104233;10104233;10104233;10105154;10105154;10105154;10105154;10105154;10105154;10107505;10107887;10107895;10107895;10108144;10108144	10095288;10095288;10097476;10097476;10097476;10100935;10100935;10100935;10100935;10102649;10102649;10102649;10102649;10103548;10103548;10103548;10103548;10103548;10103548;10104361;10104361;10104361;10104361;10104361;10104361;10105388;10105388;10105388;10105388;10105353;10105388;10108170;10108166;10108163;10108352;10108393;10108374	-;-;-;-;-;-;-;-;-;-;-;-;-;-;-;-;-;-;-;-;-;-;-;-;-;-;-;-;-;-;-;-;-;-;-;-;-	3766	84.9407	83.1728	91.8754	84.1918	85.4246	86.3178	85.701	95.1873	90.8206
ENSMUSG00000104418	Gm37070	1	179752517	179752976	-	460	0.210156	0.352997	0.69166	0.551155	0.214826	0.449542	0.219259	0.356983	0.115332
ENSMUSG00000026479	Lamc2	1;1;1;1;1;1;1;1;1;1;1;1;1;1;1;1;1;1;1;1;1;1;1;1;1;1;1;1;1;1;1;1;1;1;1;1;1;1;1;1;1;1;1;1;1;1;1;1;1;1;1;1;1;1;1;1;1	152998502;152998502;152999919;153001844;153002562;153002562;153002562;153002752;153002752;153002752;153004703;153004703;153005782;153005782;153006396;153006396;153007569;153007569;153009345;153009345;153010523;153010523;153012444;153012444;153012937;153012937;153015472;153015472;153017272;153017272;153019472;153019472;153020260;153020260;153021385;153021385;153024674;153024674;153025946;153026490…	153000029;153000029;153000029;153002661;153002661;153002661;153002661;153002910;153002910;153002980;153004902;153004902;153005896;153005896;153006545;153006545;153007713;153007713;153009494;153009494;153010602;153010602;153012649;153012649;153013099;153013099;153015617;153015617;153017517;153017517;153019654;153019654;153020478;153020478;153021497;153021497;153024863;153024863;153026612;153026612…	-;-;-;-;-;-;-;-;-;-;-;-;-;-;-;-;-;-;-;-;-;-;-;-;-;-;-;-;-;-;-;-;-;-;-;-;-;-;-;-;-;-;-;-;-;-;-;-;-;-;-;-;-;-;-;-;-	8039	1.28671	1.10421	1.37862	2.3464	2.75969	1.97426	1.14798	0.646854	1.88743
ENSMUSG00000004364	Cul3	1;1;1;1;1;1;1;1;1;1;1;1;1;1;1;1;1;1;1;1;1;1;1;1;1;1;1;1;1;1;1;1;1;1;1;1;1;1;1;1;1;1;1;1;1;1;1;1;1;1	80242640;80244540;80244664;80244959;80246927;80246927;80246927;80249241;80249241;80249241;80254131;80254131;80254131;80254131;80255092;80255092;80255092;80255681;80255681;80258550;80258550;80259100;80259100;80260340;80260340;80261393;80261393;80264616;80264616;80264767;80266461;80266461;80266461;80266548;80267799;80267799;80267799;80267799;80281797;80281797;80281797;80281797;80299502;80300576;803…	80245004;80245004;80245004;80245004;80247072;80247072;80247072;80249427;80249427;80249427;80254283;80254265;80254265;80254265;80255158;80255188;80255188;80255805;80255805;80258657;80258657;80259270;80259270;80260516;80260516;80261538;80261538;80264844;80264844;80264844;80266575;80266575;80266575;80266575;80267959;80267959;80267959;80267959;80281910;80281910;80281910;80281910;80299647;80300773;803…	-;-;-;-;-;-;-;-;-;-;-;-;-;-;-;-;-;-;-;-;-;-;-;-;-;-;-;-;-;-;-;-;-;-;-;-;-;-;-;-;-;-;-;-;-;-;-;-;-;-	4873	119.129	131.834	150.659	144.439	109.497	142.085	136.997	148.363	133.432
ENSMUSG00000103076	Gm37902	1	80252448	80254130	-	1683	0.459521	0.160803	0.220553	0.482056	0.117433	0.552913	0.239713	0.130095	0.346749
ENSMUSG00000103525	Gm37262	1	80303894	80305711	-	1818	0	0	0	0	0	0	0	0	0
ENSMUSG00000101722	Gm29125	1;1	80360539;80360807	80360596;80363968	+;+	3220	0	0	0	0.0157473	0.0153447	0.0321101	0	0	0
ENSMUSG00000090637	Gm6189	1	80360821	80362902	-	2082	0	0	0	0	0	0	0	0	0
ENSMUSG00000026478	Lamc1	1;1;1;1;1;1;1;1;1;1;1;1;1;1;1;1;1;1;1;1;1;1;1;1;1;1;1;1;1;1;1;1;1;1;1;1;1;1;1;1;1;1;1;1	153094668;153094668;153099405;153102130;153103257;153104481;153104481;153104507;153104561;153104788;153104788;153104788;153104788;153106468;153106468;153107480;153107480;153109231;153109231;153110194;153110194;153115001;153115001;153116063;153117623;153118375;153118977;153122684;153122983;153124363;153124786;153125311;153125311;153125591;153125591;153126133;153126133;153126358;153126823;153127698…	153095896;153097475;153099504;153102288;153103456;153104595;153104595;153104595;153104595;153105164;153104890;153104937;153104937;153106612;153106612;153107553;153107617;153109310;153109310;153110399;153110399;153115072;153115157;153116241;153117765;153118528;153119222;153122872;153123204;153124898;153124898;153125500;153125500;153125713;153125713;153126207;153126269;153126456;153126940;153127886…	-;-;-;-;-;-;-;-;-;-;-;-;-;-;-;-;-;-;-;-;-;-;-;-;-;-;-;-;-;-;-;-;-;-;-;-;-;-;-;-;-;-;-;-	8272	59.0467	46.8959	50.072	56.9158	37.9655	48.2725	43.5834	31.6898	33.1451
ENSMUSG00000101483	1700016L21Rik	1;1;1;1;1;1	80423649;80423657;80427794;80453107;80454331;80457086	80423711;80423711;80427853;80453377;80454405;80457584	+;+;+;+;+;+	968	0	0	0	0	0	0	0	0	0
ENSMUSG00000110100	Gm45261	1;1;1	80427314;80432576;80438928	80427446;80432798;80439165	-;-;-	594	0	0	0	0	0	0	0	0	0
ENSMUSG00000103818	Gm38009	1	153159596	153162936	-	3341	0	0	0.0317433	0	0	0	0.0301884	0	0.0317585
ENSMUSG00000079138	Gm8818	1	153181178	153182224	+	1047	1.66198	0.258483	0.101294	0.19372	3.63379	0.29626	0.192664	0.0522803	0.608053
ENSMUSG00000073538	E330020D12Rik	1;1;1;1;1;1;1;1;1	153280573;153280573;153281993;153283348;153283348;153283348;153284083;153284083;153289891	153282347;153282347;153282347;153283435;153283435;153283536;153284316;153284175;153289979	-;-;-;-;-;-;-;-;-	2287	0.549511	0.0946677	0.25505	1.44115	0.324071	1.15285	0.198455	0.0239342	0.139185
ENSMUSG00000042708	Shcbp1l	1;1;1;1;1;1;1;1;1;1;1;1;1;1;1;1;1;1;1;1	153300908;153300918;153304306;153304306;153308921;153308921;153311509;153311509;153311664;153311664;153313271;153313271;153314405;153314695;153321109;153321544;153323470;153324647;153324647;153327959	153301332;153301332;153304455;153304455;153309135;153309135;153311595;153311595;153311882;153311882;153313376;153313376;153314598;153315683;153321697;153321697;153323720;153324739;153324769;153328320	+;+;+;+;+;+;+;+;+;+;+;+;+;+;+;+;+;+;+;+	3710	0.0390856	0	0.0571722	0.232347	0	0.0418038	0.0271858	0	0.0285998
ENSMUSG00000064435	Gm25588	1	153315825	153315964	+	140	0	0	0	0	0	0	0	0	0
ENSMUSG00000103543	Gm37669	1	153319227	153320046	+	820	0.117892	0	0	0	0	0.252182	0.122999	0.066753	0
ENSMUSG00000099432	Gm18849	1;1;1	46095470;46095856;46097902	46095602;46096037;46098146	+;+;+	560	0	0	0	0	0	0.184633	0	0	0
ENSMUSG00000041144	Dnah7b	1;1;1;1;1;1;1;1;1;1;1;1;1;1;1;1;1;1;1;1;1;1;1;1;1;1;1;1;1;1;1;1;1;1;1;1;1;1;1;1;1;1;1;1;1;1;1;1;1;1;1;1;1;1;1;1;1;1;1;1;1;1;1;1;1;1;1;1;1;1;1;1;1;1;1;1;1;1;1;1;1;1;1;1;1;1;1;1;1;1;1;1;1;1;1;1;1;1;1;1;1;1;1;1;1;1;1;1;1;1;1;1;1;1;1;1;1;1;1;1;1;1;1;1;1;1;1;1;1;1;1;1;1;1;1;1;1;1;1;1;1;1;1;1;1;1;1;1;1;1	46105475;46105898;46105956;46106013;46106105;46117683;46117683;46120595;46120595;46122865;46122865;46124715;46124715;46137158;46137158;46138578;46138578;46148425;46148425;46155329;46155329;46158420;46158420;46162777;46162777;46163503;46163503;46165822;46165822;46167268;46167268;46170466;46170466;46173662;46173662;46176572;46176572;46178666;46178666;46181138;46181138;46183857;46214447;46214447;462…	46105520;46105984;46106540;46106164;46106164;46117745;46117745;46120657;46120657;46122973;46122973;46124862;46124862;46137245;46137245;46138758;46138758;46148500;46148500;46155454;46155454;46158539;46158539;46162960;46162960;46163682;46163682;46166094;46166094;46167395;46167395;46170544;46170544;46173886;46173886;46176718;46176718;46179351;46179351;46181324;46181324;46183890;46214640;46217877;462…	+;+;+;+;+;+;+;+;+;+;+;+;+;+;+;+;+;+;+;+;+;+;+;+;+;+;+;+;+;+;+;+;+;+;+;+;+;+;+;+;+;+;+;+;+;+;+;+;+;+;+;+;+;+;+;+;+;+;+;+;+;+;+;+;+;+;+;+;+;+;+;+;+;+;+;+;+;+;+;+;+;+;+;+;+;+;+;+;+;+;+;+;+;+;+;+;+;+;+;+;+;+;+;+;+;+;+;+;+;+;+;+;+;+;+;+;+;+;+;+;+;+;+;+;+;+;+;+;+;+;+;+;+;+;+;+;+;+;+;+;+;+;+;+;+;+;+;+;+;+	19984	0.166892	0.0270848	0.092872	0.0634336	0.066757	0.0983036	0.0227115	0.0493031	0.087607
ENSMUSG00000119743	n-R5s211	1	46413357	46413475	+	119	0	0	0	0	0	0	0	0	0
ENSMUSG00000042699	Dhx9	1;1;1;1;1;1;1;1;1;1;1;1;1;1;1;1;1;1;1;1;1;1;1;1;1;1;1;1;1;1;1;1;1;1;1;1;1;1;1;1;1;1;1;1;1;1;1;1;1;1;1;1;1;1;1;1;1;1;1;1;1;1;1;1;1;1;1;1;1;1;1;1;1;1;1;1;1;1;1;1;1;1;1;1;1;1;1;1;1;1;1;1;1;1;1;1;1;1;1;1;1;1;1;1;1;1;1;1;1;1;1;1;1;1;1;1;1;1;1;1;1;1;1;1	153331504;153331504;153333277;153333277;153333799;153333799;153334006;153334006;153335084;153335084;153335304;153335304;153336024;153336024;153336728;153336728;153338298;153338298;153338379;153338385;153340086;153340086;153340086;153340086;153340088;153340364;153340364;153340364;153340364;153340364;153340601;153340601;153340601;153340601;153341423;153341423;153341423;153341423;153341423;153342778…	153332499;153332499;153333477;153333477;153333914;153333914;153334235;153334235;153335211;153335211;153335465;153335465;153336135;153336135;153336888;153336888;153338450;153338450;153338450;153338450;153340159;153340159;153340159;153340159;153340159;153340458;153340458;153340814;153340458;153340458;153340814;153340814;153340814;153340814;153341523;153341523;153341523;153341523;153341523;153342934…	-;-;-;-;-;-;-;-;-;-;-;-;-;-;-;-;-;-;-;-;-;-;-;-;-;-;-;-;-;-;-;-;-;-;-;-;-;-;-;-;-;-;-;-;-;-;-;-;-;-;-;-;-;-;-;-;-;-;-;-;-;-;-;-;-;-;-;-;-;-;-;-;-;-;-;-;-;-;-;-;-;-;-;-;-;-;-;-;-;-;-;-;-;-;-;-;-;-;-;-;-;-;-;-;-;-;-;-;-;-;-;-;-;-;-;-;-;-;-;-;-;-;-;-	9603	19.8014	12.2873	14.1748	23.0325	13.2542	19.6065	13.1496	11.6566	11.5077
ENSMUSG00000101262	Gm8326	1;1	46453662;46454440	46453961;46456092	+;+	1953	0	0.0554289	0	0.0519265	0.101198	0	0.103287	0	0.0543294
ENSMUSG00000042684	Npl	1;1;1;1;1;1;1;1;1;1;1;1;1	153378761;153384858;153388292;153390986;153391148;153394629;153400093;153403811;153411618;153413174;153421009;153424168;153425394	153379303;153384897;153388376;153391032;153391296;153394721;153400168;153403868;153411705;153413247;153421092;153425457;153425791	-;-;-;-;-;-;-;-;-;-;-;-;-	2961	3.23219	1.84625	2.36393	3.81881	0.834348	2.75859	1.56688	2.23682	1.29003
ENSMUSG00000099858	Gm6652	1	153495350	153496419	-	1070	1.76177	1.97283	1.93277	2.03773	1.29297	2.75397	1.6967	0.86966	1.53704
ENSMUSG00000101337	Dnah7c	1;1;1;1;1;1;1;1;1;1;1;1;1;1;1;1;1;1;1;1;1;1;1;1;1;1;1;1;1;1;1;1;1;1;1;1;1;1;1;1;1;1;1;1;1;1;1;1;1;1;1;1;1;1;1;1;1;1;1;1;1;1;1;1;1;1;1;1;1;1;1;1;1;1;1;1;1;1;1;1;1	46464752;46469932;46479633;46494915;46496367;46505004;46506411;46521141;46533760;46543193;46553713;46554440;46558249;46559673;46563206;46566624;46569659;46571734;46574218;46634101;46636051;46641837;46646573;46648046;46648121;46651724;46651724;46654215;46654215;46654429;46654429;46665095;46665095;46668043;46671260;46675608;46677725;46678308;46678687;46678687;46679391;46686154;46686154;46686154;466…	46464787;46469994;46479695;46495023;46496514;46505091;46506591;46521216;46533885;46543312;46553896;46554619;46558521;46559800;46563284;46566848;46569805;46572419;46574404;46634294;46636249;46641977;46646785;46648155;46648155;46651892;46651892;46654317;46654317;46654556;46654556;46665271;46665307;46668141;46671508;46675757;46677907;46678526;46678863;46678863;46679431;46686285;46686285;46686285;466…	+;+;+;+;+;+;+;+;+;+;+;+;+;+;+;+;+;+;+;+;+;+;+;+;+;+;+;+;+;+;+;+;+;+;+;+;+;+;+;+;+;+;+;+;+;+;+;+;+;+;+;+;+;+;+;+;+;+;+;+;+;+;+;+;+;+;+;+;+;+;+;+;+;+;+;+;+;+;+;+;+	12603	0.0345174	0.0171789	0.0294526	0.0442568	0.0352845	0.0943457	0.060021	0.0347457	0.0336762
ENSMUSG00000025986	Slc39a10	1;1;1;1;1;1;1;1;1;1;1;1;1;1;1;1;1;1;1;1;1	46846704;46851146;46856762;46857223;46858225;46858225;46859683;46859683;46865253;46865253;46866503;46866503;46871716;46871716;46874287;46874287;46874800;46874898;46892631;46927148;46931960	46849271;46851336;46857303;46857303;46858593;46858593;46859803;46859803;46865441;46865441;46866672;46866672;46871923;46871923;46875059;46875311;46875311;46875311;46893206;46927230;46932012	-;-;-;-;-;-;-;-;-;-;-;-;-;-;-;-;-;-;-;-;-	6095	7.39908	5.79005	5.70728	7.96159	6.59071	8.04086	5.65938	4.84958	5.34443
ENSMUSG00000100213	Gm28151	1	46888689	46889639	-	951	2.43967	2.44735	2.45342	4.74538	8.31294	5.38174	3.44682	4.25928	5.35547
ENSMUSG00000103129	Gm37393	1	46916363	46920232	-	3870	0	0	0	0	0	0	0	0	0
ENSMUSG00000100160	Gm28527	1	46935743	46936039	-	297	0	0.182243	0.178543	0.341456	0	0.522195	0.679188	0.368602	0
ENSMUSG00000101921	Gm28825	1	47106948	47107185	+	238	0.406184	0	0	0	0	0	0	0	0
ENSMUSG00000101447	Gm28826	1;1;1	47192621;47226163;47227925	47192711;47226252;47228231	+;+;+	488	0	0	0	0	0	0	0	0	0
ENSMUSG00000081185	Gm4852	1	47404803	47405531	-	729	0.331522	0.371236	0.145479	0.278224	0.135556	0	0.20753	0.375428	0.363873
ENSMUSG00000103246	Gm38090	1	47472983	47474924	-	1942	0	0	0	0	0	0	0	0	0
ENSMUSG00000098876	Mir6350	1	47506180	47506284	-	105	0	0	0	0	0	0	0	0	0
ENSMUSG00000100530	Gm18117	1;1	47518027;47518676	47518086;47519357	+;+	742	0	0	0	0	0	0	0	0	0
ENSMUSG00000104067	Gm37196	1	47645155	47646060	+	906	0	0	0	0	0	0	0	0	0
ENSMUSG00000100033	Gm8337	1	47696852	47698789	+	1938	0.0249411	0.0837868	0.136809	0.0784926	0.127477	0.186729	0.104086	0.282443	0.16425
ENSMUSG00002075213	ENSMUSG00002075213	1	47788438	47788558	-	121	0	0	0	0	0	0	0	0	0
ENSMUSG00002076633	7SK	1	47790458	47790727	-	270	0	0	0	0	0	0	0	0	0
ENSMUSG00000101996	Gm19206	1	47954148	47954974	-	827	0	0	0	0	0	0	0	0	0
ENSMUSG00000096973	Gm5974	1	48353025	48354010	-	986	0	0	0	0	0	0	0	0	0
ENSMUSG00000064943	Gm23240	1	48501332	48501452	-	121	0	0	0	0	0	0	0	0	0
ENSMUSG00000100866	Gm28830	1	48566798	48567010	+	213	0	0	0	0	0	0	0	0	0
ENSMUSG00000101721	Gm8354	1;1	48770738;48772162	48772022;48772249	-;-	1373	0	0	0	0	0	0	0	0	0
ENSMUSG00000099376	Gm19124	1;1	48822822;48823616	48823516;48823752	+;+	832	0	0	0	0	0	0	0	0	0
ENSMUSG00000097883	Gm8357	1	48920872	48921882	+	1011	0	0	0	0	0	0	0	0	0
ENSMUSG00002076043	ENSMUSG00002076043	1	49134603	49135044	+	442	0	0	0	0	0	0	0	0	0
ENSMUSG00000099698	Gm28740	1	49212319	49212533	-	215	0	0	0	0	0	0	0	0	0
ENSMUSG00000056763	Cspp1	1;1;1;1;1;1;1;1;1;1;1;1;1;1;1;1;1;1;1;1;1;1;1;1;1;1;1;1;1;1;1;1;1;1;1;1;1;1;1;1;1;1;1;1;1;1;1;1;1;1;1;1;1;1;1;1;1;1;1;1;1;1;1;1;1;1;1;1;1;1;1;1;1;1;1;1;1;1;1;1;1;1;1;1;1;1;1;1;1;1;1;1;1;1;1;1;1;1;1;1;1;1;1;1;1;1;1;1;1;1;1;1;1;1;1;1;1;1;1;1;1;1;1;1;1;1;1;1;1;1;1;1;1;1;1;1;1;1;1;1;1;1;1;1;1;1;1;1;1;1;1;1;1;1;1;1;1;1;1;1;1;1;1;1;1;1	10108212;10108231;10108442;10108451;10108474;10108487;10109992;10109998;10109998;10110002;10110010;10110048;10110380;10115301;10115301;10115301;10115301;10115301;10115301;10115301;10115301;10115301;10115301;10115301;10115301;10116718;10117649;10117649;10117649;10117649;10117649;10117649;10117649;10117649;10117649;10117649;10117649;10117649;10117649;10127149;10128945;10128945;10128945;10128945;101…	10109567;10108355;10108569;10108569;10108569;10108569;10110104;10110104;10110112;10110104;10110104;10110104;10110508;10115409;10115409;10115409;10115409;10115409;10115409;10115418;10115409;10115409;10115409;10115409;10115409;10116780;10117751;10117751;10117751;10117751;10117751;10117751;10117751;10117751;10117751;10117751;10117751;10117759;10117751;10127172;10129048;10129048;10129048;10129048;101…	+;+;+;+;+;+;+;+;+;+;+;+;+;+;+;+;+;+;+;+;+;+;+;+;+;+;+;+;+;+;+;+;+;+;+;+;+;+;+;+;+;+;+;+;+;+;+;+;+;+;+;+;+;+;+;+;+;+;+;+;+;+;+;+;+;+;+;+;+;+;+;+;+;+;+;+;+;+;+;+;+;+;+;+;+;+;+;+;+;+;+;+;+;+;+;+;+;+;+;+;+;+;+;+;+;+;+;+;+;+;+;+;+;+;+;+;+;+;+;+;+;+;+;+;+;+;+;+;+;+;+;+;+;+;+;+;+;+;+;+;+;+;+;+;+;+;+;+;+;+;+;+;+;+;+;+;+;+;+;+;+;+;+;+;+;+	17553	2.09007	1.07926	1.26881	1.76503	1.74524	1.64637	1.08599	1.17876	1.53539
ENSMUSG00000099454	Gm8367	1;1	49275411;49276303	49276196;49276403	+;+	887	0	0	0	0	0	0	0	0	0
ENSMUSG00000051616	C230029F24Rik	1;1;1;1;1;1;1;1;1	49283775;49283775;49349979;49349979;49374528;49374528;49377241;49377241;49379549	49283887;49283887;49350128;49350128;49374627;49374627;49377405;49377377;49379602	+;+;+;+;+;+;+;+;+	582	0	0	0	0	0	0	0	0	0
ENSMUSG00000099627	Gm6757	1	49438183	49439888	-	1706	0	0	0	0	0	0	0	0	0
ENSMUSG00000099577	Gm3605	1	49537712	49538151	+	440	0	0	0	0	0	0	0	0	0
ENSMUSG00000099882	Gm28388	1	49618309	49618745	-	437	0	0	0	0	0	0	0	0	0
ENSMUSG00000101760	Gm8384	1;1	50095941;50097268	50096262;50097649	+;+	704	0	0	0	0	0	0	0	0	0
ENSMUSG00000102356	1700047N06Rik	1	10127250	10128169	-	920	0	0	0	0	0	0	0	0	0
ENSMUSG00000099608	4933411E06Rik	1	50146629	50148121	+	1493	0	0	0	0	0	0	0	0	0
ENSMUSG00000099864	Gm8391	1	50216725	50217450	-	726	0	0	0	0	0	0	0	0	0
ENSMUSG00002075839	ENSMUSG00002075839	1	50261548	50261679	-	132	0	0	0	0	0	0	0	0	0
ENSMUSG00000100451	Gm29665	1	50436711	50437238	-	528	0	0	0	0	0	0	0	0	0
ENSMUSG00000099941	Gm20118	1	50572189	50572350	+	162	0	0	0	0	0	0	0	0	0
ENSMUSG00002075589	7SK	1	50598921	50599234	+	314	0	0	0	0	0	0	0	0	0
ENSMUSG00000100816	Gm28321	1	50854534	50856860	+	2327	0	0	0	0	0	0	0	0	0
ENSMUSG00000042671	Rgs8	1;1;1;1;1;1;1;1;1;1;1;1;1;1;1;1;1;1;1;1;1;1;1;1;1;1;1;1;1;1;1;1;1;1;1;1;1;1;1;1;1;1;1;1;1;1;1;1;1;1;1;1;1;1;1;1;1	153528771;153536827;153540362;153541020;153541058;153541339;153541403;153541419;153541455;153541582;153541582;153541582;153541582;153541582;153541582;153541582;153543235;153543571;153543571;153543571;153543571;153543571;153543571;153546529;153546529;153546529;153546529;153546529;153546529;153546529;153546529;153546529;153546529;153547500;153547500;153547500;153547500;153547500;153547500;153547500…	153529101;153537059;153540450;153541242;153541284;153541459;153541662;153541459;153541662;153541662;153541662;153541662;153541662;153541662;153541662;153541662;153543699;153543699;153543699;153543699;153543699;153543699;153543699;153546630;153546585;153546630;153546630;153546630;153546630;153546630;153546630;153546630;153546630;153547564;153547564;153547564;153547564;153547564;153547564;153547564…	+;+;+;+;+;+;+;+;+;+;+;+;+;+;+;+;+;+;+;+;+;+;+;+;+;+;+;+;+;+;+;+;+;+;+;+;+;+;+;+;+;+;+;+;+;+;+;+;+;+;+;+;+;+;+;+;+	9640	0	0.0112295	0	0.01052	0.153766	0	0	0	0
ENSMUSG00000100945	Gm29529	1;1	153566137;153568266	153566713;153568402	-;-	714	0	0	0	0	0	0	0	0	0
ENSMUSG00000102404	5530400K19Rik	1	153590400	153592315	+	1916	0	0	0	0	0	0	0	0	0
ENSMUSG00000100334	C230024C17Rik	1;1;1	153596986;153607616;153613222	153599843;153607740;153613575	-;-;-	3337	0	0	0	0	0.0148067	0.0309843	0	0	0.0317966
ENSMUSG00000026109	Tmeff2	1;1;1;1;1;1;1;1;1;1;1;1;1;1;1;1;1;1;1;1;1;1;1;1;1;1	50939806;50939806;50949121;50951947;50951947;50951947;50953390;50953390;50954494;50964426;50964701;50966678;50966907;50969708;50969708;50977372;50977372;50982356;50982356;51018459;51110627;51171302;51172218;51219411;51220896;51224544	50939941;50939941;50950047;50952031;50953084;50952031;50953487;50953487;50954589;50964568;50964905;50967278;50967278;50969817;50969817;50977501;50977501;50982382;50982382;51019079;51110723;51171450;51172277;51219534;51221054;51226429	+;+;+;+;+;+;+;+;+;+;+;+;+;+;+;+;+;+;+;+;+;+;+;+;+;+	6707	2.47193	0.887713	1.48638	2.2983	0.486218	1.58784	0.511289	0.530481	0.656533
ENSMUSG00000026475	Rgs16	1;1;1;1;1	153616095;153616609;153617366;153617709;153619380	153616258;153616719;153617427;153617875;153621214	+;+;+;+;+	2339	1.17792	0.90249	0.861494	1.86436	2.9363	1.70188	1.94043	0.725464	1.56504
ENSMUSG00000099568	Gm28513	1;1	153619298;153624776	153619615;153625070	-;-	613	0	0	0	0	0.161207	0	0.082267	0	0
ENSMUSG00000100671	Gm28322	1	50943603	50945077	+	1475	0	0	0	0	0	0	0	0	0
ENSMUSG00002075527	ENSMUSG00002075527	1	51054472	51054572	+	101	0	0	0	0	0	0	0	0	0
ENSMUSG00000101242	Gm28319	1;1	51177440;51180283	51177566;51180381	-;-	226	0	0	0	0	0	0	0	0	0
ENSMUSG00000099924	Gm28320	1	51187468	51189740	+	2273	0	0	0	0.0446161	0	0.0454882	0	0	0
ENSMUSG00000099625	Gm29325	1	51234380	51236907	+	2528	0	0.0428214	0	0.0401157	0	0	0	0	0.041972
ENSMUSG00000101799	9330175M20Rik	1;1;1;1;1	51257545;51290426;51298544;51366947;51372843	51259599;51290646;51298589;51367080;51372938	-;-;-;-;-	2552	0	0.0424187	0	0	0	0	0	0	0.0207887
ENSMUSG00000045954	Cavin2	1;1	51328285;51339808	51329027;51342119	+;+	3055	92.5422	76.7867	51.7254	91.3542	90.7172	66.9104	56.7189	55.5258	67.2405
ENSMUSG00000099741	Gm5253	1	51356687	51357711	-	1025	0.0943139	0.316837	0	0	0.144615	0	0	0.106805	0
ENSMUSG00000101702	1700072G22Rik	1;1	51497091;51497936	51497483;51498090	-;-	548	0	0	0	0.185059	0	0	0	0.399543	0
ENSMUSG00000066800	Rnasel	1;1;1;1;1;1;1;1;1;1;1;1;1;1;1;1;1;1;1;1;1;1;1;1;1;1;1;1;1;1;1;1;1;1;1;1;1;1;1;1	153625172;153625250;153627605;153627698;153627714;153627730;153628591;153628591;153628591;153628598;153629353;153629353;153629353;153629381;153631697;153631697;153631697;153631697;153631697;153631730;153634129;153634129;153634129;153634129;153634129;153634129;153634274;153635290;153635290;153635290;153635290;153635290;153635290;153636521;153636521;153636521;153636521;153636521;153637865;153637865	153625353;153625353;153627805;153627805;153628693;153627805;153628693;153628693;153628693;153628693;153630959;153630959;153630959;153630959;153631782;153631782;153631782;153631782;153631782;153631782;153634165;153634334;153634334;153634334;153634334;153634334;153634334;153635422;153636560;153635422;153635422;153635422;153635422;153636560;153636657;153636644;153636576;153636657;153639967;153638147	+;+;+;+;+;+;+;+;+;+;+;+;+;+;+;+;+;+;+;+;+;+;+;+;+;+;+;+;+;+;+;+;+;+;+;+;+;+;+;+	6641	6.44866	1.05954	1.95628	5.29129	0.95978	5.18452	1.45039	0.675873	1.67762
ENSMUSG00000100183	Gm28512	1;1	153626428;153627205	153627100;153627293	+;+	762	1.01493	0.426191	0.278358	0.399262	0.389056	0.610598	0.198542	0.287336	0.417737
ENSMUSG00000067851	Arfgef1	1;1;1;1;1;1;1;1;1;1;1;1;1;1;1;1;1;1;1;1;1;1;1;1;1;1;1;1;1;1;1;1;1;1;1;1;1;1;1;1;1;1;1;1;1;1;1;1;1;1;1;1;1;1;1;1;1;1;1;1;1;1;1;1;1;1;1;1;1;1;1;1;1;1	10207796;10208915;10210692;10210692;10211784;10211784;10212801;10214943;10217628;10217630;10222026;10222026;10223611;10223611;10223832;10223832;10224506;10224506;10226624;10227139;10228125;10229793;10230102;10230102;10230926;10230982;10231188;10231188;10233922;10243059;10243300;10243419;10244292;10244292;10250051;10250051;10251095;10251095;10253888;10253888;10254201;10254201;10254611;10254611;102…	10209221;10209221;10210809;10210809;10211926;10211922;10212969;10215082;10217760;10217760;10222098;10222098;10223749;10223749;10223967;10223967;10224755;10224635;10229965;10227269;10228285;10229965;10230285;10230253;10231095;10231095;10231531;10231228;10234012;10243209;10243577;10243577;10244420;10244420;10250202;10250202;10251266;10251266;10253972;10253972;10254406;10254406;10254722;10254722;102…	-;-;-;-;-;-;-;-;-;-;-;-;-;-;-;-;-;-;-;-;-;-;-;-;-;-;-;-;-;-;-;-;-;-;-;-;-;-;-;-;-;-;-;-;-;-;-;-;-;-;-;-;-;-;-;-;-;-;-;-;-;-;-;-;-;-;-;-;-;-;-;-;-;-	11318	26.2563	27.5509	29.8963	30.6128	21.9634	29.1557	30.5127	27.5138	25.1904
ENSMUSG00002076532	7SK	1	10236764	10237003	+	240	0	0	0.441894	0.211276	0.205875	0.215406	0	0	0
ENSMUSG00000102556	Gm37569	1	10267306	10269027	-	1722	0	0	0.061588	0	0	0	0	0	0
ENSMUSG00000038608	Dock10	1;1;1;1;1;1;1;1;1;1;1;1;1;1;1;1;1;1;1;1;1;1;1;1;1;1;1;1;1;1;1;1;1;1;1;1;1;1;1;1;1;1;1;1;1;1;1;1;1;1;1;1;1;1;1;1;1;1;1;1;1;1;1;1;1;1;1;1;1;1;1;1;1;1;1;1;1;1;1;1;1;1;1;1;1;1;1;1;1;1;1;1;1;1;1;1;1;1;1;1;1;1;1;1;1;1;1;1;1;1;1;1;1;1;1;1;1;1;1;1;1;1;1;1;1;1;1;1;1;1;1;1;1;1;1;1;1;1;1;1;1;1;1;1;1;1;1;1;1;1;1;1;1;1;1;1;1;1;1;1;1;1;1;1;1;1;1;1;1;1;1;1;1;1;1;1;1;1;1;1;1;1;1;1;1;1;1;1;1;1;1;1;1;1;1;1;1;1;1;1…	80478790;80478905;80479270;80479358;80479430;80480608;80481636;80482843;80483042;80483042;80483042;80483042;80483042;80483338;80483338;80483338;80483338;80483338;80487994;80487994;80487994;80487994;80487994;80490144;80490144;80490144;80490144;80490144;80493206;80493206;80493206;80493206;80493206;80498215;80499902;80499902;80501433;80501433;80501433;80501433;80501433;80501687;80501687;80501687;805…	80479543;80479543;80479543;80481711;80479543;80484027;80481711;80482915;80483180;80483180;80483180;80483180;80483180;80483438;80483438;80483438;80483438;80483438;80488184;80488184;80488184;80488184;80488184;80490354;80490354;80490354;80490354;80490354;80493352;80493352;80493352;80493352;80493352;80500113;80499907;80499907;80501546;80501546;80501546;80501546;80501546;80501809;80501809;80501809;805…	-;-;-;-;-;-;-;-;-;-;-;-;-;-;-;-;-;-;-;-;-;-;-;-;-;-;-;-;-;-;-;-;-;-;-;-;-;-;-;-;-;-;-;-;-;-;-;-;-;-;-;-;-;-;-;-;-;-;-;-;-;-;-;-;-;-;-;-;-;-;-;-;-;-;-;-;-;-;-;-;-;-;-;-;-;-;-;-;-;-;-;-;-;-;-;-;-;-;-;-;-;-;-;-;-;-;-;-;-;-;-;-;-;-;-;-;-;-;-;-;-;-;-;-;-;-;-;-;-;-;-;-;-;-;-;-;-;-;-;-;-;-;-;-;-;-;-;-;-;-;-;-;-;-;-;-;-;-;-;-;-;-;-;-;-;-;-;-;-;-;-;-;-;-;-;-;-;-;-;-;-;-;-;-;-;-;-;-;-;-;-;-;-;-;-;-;-;-;-;-…	18267	4.41101	0.921513	1.32662	6.73141	1.92588	3.45837	0.957962	0.614287	1.10653
ENSMUSG00000042501	Cpa6	1;1;1;1;1;1;1;1;1;1;1;1;1;1;1;1;1;1;1;1;1;1;1;1;1	10394945;10394952;10399698;10399698;10407492;10407492;10478494;10478494;10479482;10479482;10542700;10547250;10547250;10547952;10551239;10551239;10554174;10554174;10559050;10665591;10665845;10665845;10789837;10789837;10789837	10395536;10395536;10399782;10399782;10407694;10407694;10478584;10478584;10479592;10479592;10547354;10547354;10547354;10548048;10551340;10551340;10554288;10554288;10559174;10665920;10665920;10665920;10790130;10790170;10790170	-;-;-;-;-;-;-;-;-;-;-;-;-;-;-;-;-;-;-;-;-;-;-;-;-	6840	0.0989331	0	0	0	0	0.120929	0.0884731	0	0.139612
ENSMUSG00000103810	Gm38005	1	10519470	10522214	-	2745	0	0	0	0	0	0	0	0	0
ENSMUSG00000083422	Gm15604	1	10624323	10625778	-	1456	0	0	0	0	0	0	0	0	0
ENSMUSG00000119312	Gm25253	1	10625779	10625885	-	107	0	0	0	0	0	0	0	0	0
ENSMUSG00000042641	Rgsl1	1;1;1;1;1;1;1;1;1;1;1;1;1;1;1;1;1;1;1;1;1;1;1;1;1;1;1;1;1;1;1;1;1;1;1;1;1;1;1;1;1;1;1;1;1;1;1;1;1;1;1;1;1;1;1;1;1;1;1;1;1;1;1;1;1;1;1;1;1;1;1;1;1;1;1;1;1;1;1;1;1;1;1;1;1;1;1;1;1;1;1;1;1;1;1;1;1;1;1;1;1;1;1;1;1;1;1;1;1	153655127;153655132;153655132;153655138;153657335;153657335;153657335;153657335;153657434;153660889;153660889;153660889;153660889;153660889;153660889;153665975;153665975;153665975;153665975;153665975;153665975;153666332;153668367;153669501;153669501;153669501;153669501;153669834;153669834;153669834;153669834;153669834;153669834;153675540;153675540;153675540;153675540;153675540;153675540;153675540…	153655423;153655423;153655423;153655423;153657526;153657526;153657526;153657526;153657526;153660984;153660984;153660984;153660984;153660984;153660984;153666084;153666084;153666084;153666084;153666084;153666084;153666516;153669625;153669625;153669625;153669625;153669625;153669972;153669972;153669972;153669972;153669972;153669972;153675714;153675714;153675714;153675714;153675714;153675714;153675714…	-;-;-;-;-;-;-;-;-;-;-;-;-;-;-;-;-;-;-;-;-;-;-;-;-;-;-;-;-;-;-;-;-;-;-;-;-;-;-;-;-;-;-;-;-;-;-;-;-;-;-;-;-;-;-;-;-;-;-;-;-;-;-;-;-;-;-;-;-;-;-;-;-;-;-;-;-;-;-;-;-;-;-;-;-;-;-;-;-;-;-;-;-;-;-;-;-;-;-;-;-;-;-;-;-;-;-;-;-	5219	0.1204	0	0.132085	0.13602	0.0662714	0.108962	0.10629	0.0629287	0.111818
ENSMUSG00000081417	Gm15603	1	10765348	10765839	+	492	0	0	0	0	0	0	0	0	0
ENSMUSG00000103448	Gm37133	1	10852681	10854602	-	1922	0	0	0	0	0	0	0	0	0
ENSMUSG00000103192	Gm37645	1	80643726	80647281	-	3556	0	0	0	0	0	0	0	0	0
ENSMUSG00000104488	Gm38062	1	80706526	80708381	-	1856	0.0520861	0	0	0	0	0	0	0	0
ENSMUSG00000100212	Gm5522	1	10875505	10876746	+	1242	0	0	0	0	0	0	0	0	0
ENSMUSG00000102721	A630081D01Rik	1	80724939	80726771	-	1833	0	0	0	0	0	0	0	0	0
ENSMUSG00000100648	Gm28659	1	10938912	10939670	+	759	0	0	0	0	0.130198	0	0	0	0
ENSMUSG00002076499	SNORA66	1	10991894	10991984	+	91	0	0	0	0	0	0	0	0	0
ENSMUSG00000099949	Gm29124	1	80875371	80875822	-	452	0	0	0	0	0	0.457498	0	0	0
ENSMUSG00000099918	Gm28066	1	80927143	80927614	+	472	0	0	0	0	0	0	0	0	0
ENSMUSG00000045968	Teddm2	1;1;1;1;1	153725288;153725288;153745993;153772854;153775739	153726941;153726792;153746122;153775974;153775954	-;-;-;-;-	4905	1.54714	1.43454	2.36758	1.89179	1.56138	1.52826	1.79922	2.47741	1.78465
ENSMUSG00000043282	Teddm1b	1	153750091	153752617	+	2527	0	0	0	0	0.0782114	0	0.0399127	0	0
ENSMUSG00000102459	Gm38352	1	153765487	153768043	-	2557	0.0756134	0.0423358	0.0414761	0.158643	0	0.0404359	0.0394444	0.0856276	0
ENSMUSG00000047053	Teddm1a	1	153767488	153768804	+	1317	0	0	0	0.0770027	0.0750343	0	0	0.124687	0.040283
ENSMUSG00000099227	Mir8114	1	153775672	153775782	+	111	0	0	0	0	0	0	0	0	0
ENSMUSG00000026107	Nabp1	1;1;1;1;1;1;1;1;1;1;1;1;1;1;1;1;1;1;1;1;1;1;1;1;1;1;1;1;1;1;1;1;1;1;1;1;1;1;1;1;1;1;1;1;1;1;1;1;1;1;1;1;1;1;1	51505021;51505166;51507849;51508647;51508979;51508979;51508979;51509016;51509966;51510130;51510130;51510288;51510301;51510498;51511488;51511488;51511488;51511488;51511488;51511488;51511488;51511488;51511488;51512165;51512165;51512165;51512165;51512165;51512165;51512165;51512165;51512165;51513693;51513693;51513693;51513693;51513693;51513693;51513693;51513693;51514751;51516637;51516637;51516637;515…	51508245;51508245;51508245;51510570;51510570;51509085;51509085;51510570;51510570;51510570;51510570;51510570;51510570;51510570;51511539;51511539;51511539;51511539;51511539;51511539;51511539;51511539;51511539;51512555;51512240;51512240;51512240;51512240;51512240;51512240;51512240;51512240;51513764;51513764;51513764;51513764;51513764;51513764;51513764;51513764;51517558;51516775;51516775;51516775;515…	-;-;-;-;-;-;-;-;-;-;-;-;-;-;-;-;-;-;-;-;-;-;-;-;-;-;-;-;-;-;-;-;-;-;-;-;-;-;-;-;-;-;-;-;-;-;-;-;-;-;-;-;-;-;-	8498	9.79458	11.7004	11.3443	18.8851	8.54123	10.129	5.41802	12.0129	11.9802
ENSMUSG00000099413	Gm17767	1;1;1;1;1;1	51546245;51548664;51551399;51621519;51629543;51635460	51549203;51549203;51551488;51621937;51629635;51635877	-;-;-;-;-;-	3979	0.0728865	0	0.0533071	0	0.0248354	0.0259851	0.0253479	0	0.0533326
ENSMUSG00000103424	Gm37535	1	51566164	51568528	-	2365	0	0	0	0	0	0	0	0	0
ENSMUSG00000101741	Gm28055	1;1;1;1	51735483;51736284;51737013;51785984	51736736;51736736;51737059;51786102	-;-;-;-	1420	0	0	0	0.0714173	0	0	0	0	0.074722
ENSMUSG00000054976	Nyap2	1;1;1;1;1;1;1;1;1;1;1;1;1;1;1;1;1;1;1;1;1;1;1;1;1;1;1;1;1;1;1;1	81054667;81054921;81055034;81055041;81055124;81055124;81055300;81064974;81064974;81064974;81064974;81064974;81169466;81169466;81169466;81169466;81169466;81218599;81218599;81218599;81218599;81218599;81246759;81246759;81246759;81246759;81246759;81275677;81275677;81275677;81275677;81314229	81054764;81055025;81055610;81055610;81055610;81055610;81055610;81065210;81065210;81065210;81065210;81065210;81169767;81169767;81169863;81169863;81169767;81219684;81219684;81219684;81219684;81219684;81246968;81246968;81249379;81246968;81246968;81275780;81277811;81276624;81276649;81319479	+;+;+;+;+;+;+;+;+;+;+;+;+;+;+;+;+;+;+;+;+;+;+;+;+;+;+;+;+;+;+;+	12508	0.258915	0	0.00847893	0	0.0158011	0.272787	0.137081	0.0525143	0.33932
ENSMUSG00000104029	Gm37210	1	81498053	81500056	-	2004	0	0	0	0	0	0	0	0	0
ENSMUSG00000101986	Gm6198	1;1	81531872;81533751	81533352;81535198	-;-	2929	0	0	0	0	0	0	0	0	0
ENSMUSG00000087008	Gm5530	1	81719700	81720684	-	985	0.392576	0.274753	0.10767	1.13253	0.100325	0.367392	0.0511976	0.166713	0
ENSMUSG00000100561	Gm7516	1	81774956	81775661	+	706	0	0	0	0	0	0	0	0	0
ENSMUSG00000103571	Gm37114	1	82082901	82084704	+	1804	0	0	0	0	0	0	0	0	0
ENSMUSG00000098797	Mir6344	1	82109637	82109740	+	104	0	0	0	0	0	0	0	0	0
ENSMUSG00000026473	Glul	1;1;1;1;1;1;1;1;1;1;1;1;1;1;1;1;1;1;1;1;1;1;1;1;1	153775690;153776331;153776352;153778680;153778680;153778680;153779544;153780283;153780283;153780283;153780283;153781789;153782095;153782095;153782095;153782095;153782766;153782766;153782766;153782766;153782766;153783032;153783032;153783610;153783610	153775805;153776891;153776423;153778858;153778858;153778858;153779666;153780444;153780444;153780444;153780444;153782241;153782241;153782241;153782241;153782241;153782775;153782862;153782886;153782893;153782893;153783231;153783231;153783928;153785469	+;+;+;+;+;+;+;+;+;+;+;+;+;+;+;+;+;+;+;+;+;+;+;+;+	3782	324.05	211.696	378.72	348.307	353.343	303.568	231.027	284.716	248.654
ENSMUSG00000100014	Gm29290	1;1;1;1	153814972;153815167;153815973;153816747	153815032;153815352;153816032;153817036	+;+;+;+	597	0	0	0	0	0	0	0	0	0
ENSMUSG00000101903	Gm29291	1;1;1;1;1	153879142;153879298;153881189;153881854;153881879	153879698;153879698;153881359;153881967;153881963	-;-;-;-;-	842	0.229624	0.128566	0.629777	0.662433	0.117364	0.675381	0.239571	0	0.252032
ENSMUSG00000055980	Irs1	1;1	82210822;82264498	82215325;82269137	-;-	9144	8.93347	9.93854	7.24311	15.8707	4.47414	10.5046	14.0193	10.6194	6.97389
ENSMUSG00000100502	Gm28286	1;1;1	153903109;153908866;153909914	153903471;153908954;153910047	-;-;-	586	3.79428	2.30914	5.88186	7.09541	33.1368	2.82306	10.413	7.19246	5.16041
ENSMUSG00000022591	Gm9747	1	82210833	82213654	+	2822	0	0	0	0	0	0	0	0	0
ENSMUSG00000100627	A830008E24Rik	1;1;1;1;1;1;1	153913343;153923855;153952761;153987942;153987942;153991770;153993186	153913623;153927296;153953898;153988075;153988075;153991899;153993697	-;-;-;-;-;-;-	5637	0.0514485	0.0768157	0.141105	0.296843	0.105184	0.110053	0.00894619	0.0971039	0.141173
ENSMUSG00000088669	Gm25336	1	153955841	153955945	-	105	0	0	0	0	0	0	0	0	0
ENSMUSG00000066797	Zfp648	1;1	154076933;154079786	154077174;154081435	+;+	1892	0	0	0	0	0	0	0	0	0
ENSMUSG00000048960	Prex2	1;1;1;1;1;1;1;1;1;1;1;1;1;1;1;1;1;1;1;1;1;1;1;1;1;1;1;1;1;1;1;1;1;1;1;1;1;1;1;1;1;1;1;1;1;1;1;1;1;1;1;1;1;1;1;1;1;1;1;1;1;1;1;1;1;1;1;1;1;1;1;1;1;1;1;1;1;1;1;1;1	11063689;11063742;11131550;11136018;11138235;11150247;11159941;11168687;11168754;11171288;11171288;11177827;11177827;11180506;11180506;11182967;11182967;11193345;11193345;11194038;11194038;11202562;11202562;11206989;11206989;11210180;11210180;11210460;11210460;11210915;11212873;11212873;11220034;11220034;11220034;11223767;11223767;11226465;11226465;11230320;11230320;11232464;11240077;11240808;112…	11064133;11066825;11131621;11136140;11138339;11150348;11160102;11168820;11168820;11171391;11171391;11177976;11177976;11180650;11180650;11183067;11183067;11193448;11193448;11194087;11194087;11202637;11202637;11207061;11207061;11210322;11210322;11210552;11210552;11213021;11213021;11213021;11220295;11220119;11220119;11223903;11223903;11226582;11226582;11230820;11230504;11232625;11240299;11241015;112…	+;+;+;+;+;+;+;+;+;+;+;+;+;+;+;+;+;+;+;+;+;+;+;+;+;+;+;+;+;+;+;+;+;+;+;+;+;+;+;+;+;+;+;+;+;+;+;+;+;+;+;+;+;+;+;+;+;+;+;+;+;+;+;+;+;+;+;+;+;+;+;+;+;+;+;+;+;+;+;+;+	16609	5.26168	3.74768	2.60203	4.54277	3.11174	2.68929	2.32883	2.04989	2.4819
ENSMUSG00000099933	4930452N14Rik	1;1;1;1	154117267;154130022;154131786;154132349	154117446;154130077;154131858;154132652	-;-;-;-	613	0	0	0	0	0	0	0	0	0
ENSMUSG00000100221	4930532M18Rik	1;1;1;1;1;1	154131435;154132749;154138800;154138800;154145838;154145838	154131507;154133053;154138882;154138882;154146162;154145983	+;+;+;+;+;+	786	0	0	0	0	0	0	0	0	0
ENSMUSG00002076439	5S_rRNA	1	154187154	154187273	-	120	0	0	0	0	0	0	0	0	0
ENSMUSG00000100031	Gm18727	1	154198802	154199354	-	553	0	0	0	0	0	0	0	0	0
ENSMUSG00000077318	Gm24173	1	11204335	11204462	-	128	0	0	0	0	0	0	0	0	0
ENSMUSG00000101827	Gm28686	1	11293790	11294398	-	609	0	0	0	0	0	0	0	0	0
ENSMUSG00000103494	Gm37410	1	11434150	11437188	-	3039	0	0	0	0	0	0	0	0	0
ENSMUSG00000026142	Rhbdd1	1;1;1;1;1;1;1;1;1;1;1;1;1;1;1	82294173;82294363;82316770;82318040;82318040;82320451;82320451;82346013;82346013;82348055;82348055;82355282;82355282;82420584;82420584	82294369;82297451;82317017;82318551;82318551;82320583;82320583;82346101;82346101;82348111;82348111;82355425;82355425;82423087;82423087	+;+;+;+;+;+;+;+;+;+;+;+;+;+;+	6966	6.13392	5.57114	5.4504	6.74045	5.89431	6.61245	5.88563	4.64396	5.46825
ENSMUSG00000104493	Gm19552	1	82329938	82332770	+	2833	0	0.0382113	0.0374354	0	0.0348818	0	0	0	0
ENSMUSG00000100786	Gm28940	1;1;1	82370214;82372846;82380353	82371575;82373050;82380467	-;-;-	1682	0	0.0321797	0	0	0	0	0	0	0
ENSMUSG00002075724	ENSMUSG00002075724	1	82374418	82374538	-	121	0	0	0	0	0	0	0	0	0
ENSMUSG00000067158	Col4a4	1;1;1;1;1;1;1;1;1;1;1;1;1;1;1;1;1;1;1;1;1;1;1;1;1;1;1;1;1;1;1;1;1;1;1;1;1;1;1;1;1;1;1;1;1;1;1;1;1;1;1;1;1;1;1	82426144;82431498;82433444;82434500;82439772;82443178;82444209;82447200;82448704;82448910;82450199;82457579;82458203;82462112;82463302;82464204;82465233;82466732;82467421;82469246;82470169;82471214;82473492;82474875;82475549;82476656;82484667;82486889;82496650;82501572;82502708;82503586;82505250;82506173;82506473;82507286;82509079;82509321;82510638;82512316;82513462;82516248;82516752;82517675;825…	82431115;82431784;82433632;82434616;82439897;82443186;82444316;82447355;82448817;82449038;82450270;82457686;82458310;82462186;82463365;82464385;82465337;82466875;82467591;82469407;82470387;82471321;82473560;82475058;82475655;82476728;82484830;82486978;82496814;82501676;82502777;82503639;82505294;82506232;82506526;82507366;82509120;82509356;82510700;82512351;82513530;82516868;82516868;82517719;825…	-;-;-;-;-;-;-;-;-;-;-;-;-;-;-;-;-;-;-;-;-;-;-;-;-;-;-;-;-;-;-;-;-;-;-;-;-;-;-;-;-;-;-;-;-;-;-;-;-;-;-;-;-;-;-	10612	1.65796	0.586555	1.22424	0.960418	0.48423	0.623564	0.508479	0.706656	0.484933
ENSMUSG00000079465	Col4a3	1;1;1;1;1;1;1;1;1;1;1;1;1;1;1;1;1;1;1;1;1;1;1;1;1;1;1;1;1;1;1;1;1;1;1;1;1;1;1;1;1;1;1;1;1;1;1;1;1;1;1;1;1;1;1;1;1;1;1;1;1;1	82564642;82564697;82619160;82619160;82620930;82626299;82627477;82628282;82628975;82629882;82631022;82632675;82632847;82634572;82634867;82637945;82638547;82639923;82640617;82642298;82644242;82644616;82646641;82647393;82647896;82649028;82650318;82651700;82653630;82654387;82656288;82656800;82657270;82658401;82660007;82660424;82666828;82667707;82668242;82671140;82673977;82674401;82675461;82677959;826…	82565152;82565152;82620574;82619216;82621019;82626343;82627521;82628344;82629028;82629908;82631099;82632737;82632882;82634613;82634944;82638007;82638606;82639967;82640670;82642339;82644326;82644651;82646805;82647482;82647991;82649098;82650500;82651868;82653722;82654488;82656385;82656950;82657383;82658568;82660096;82660558;82666926;82667796;82668381;82671266;82674057;82674499;82675508;82678144;826…	+;+;+;+;+;+;+;+;+;+;+;+;+;+;+;+;+;+;+;+;+;+;+;+;+;+;+;+;+;+;+;+;+;+;+;+;+;+;+;+;+;+;+;+;+;+;+;+;+;+;+;+;+;+;+;+;+;+;+;+;+;+	9967	1.28029	0.885179	0.925729	0.778374	0.396589	0.435695	0.480668	0.593122	0.612125
ENSMUSG00002075966	5S_rRNA	1	82612734	82612831	+	98	0	0	0	0	0	0	0	0	0
ENSMUSG00000004110	Cacna1e	1;1;1;1;1;1;1;1;1;1;1;1;1;1;1;1;1;1;1;1;1;1;1;1;1;1;1;1;1;1;1;1;1;1;1;1;1;1;1;1;1;1;1;1;1;1;1;1;1;1;1;1;1;1;1;1;1;1;1;1;1;1;1;1;1;1;1;1;1;1;1;1;1;1;1;1;1;1;1;1;1;1;1;1;1;1;1;1;1;1;1;1;1;1;1;1;1;1;1;1;1;1;1;1;1;1;1;1;1;1;1;1;1;1;1;1;1;1;1;1;1;1;1;1;1;1;1;1;1;1;1;1;1;1;1;1;1;1;1;1;1;1;1;1;1;1;1;1;1;1;1;1;1;1;1;1;1;1;1;1;1;1;1;1;1;1;1;1;1;1;1;1;1;1;1;1;1;1	154266477;154268265;154274139;154277729;154277729;154277729;154279424;154279424;154279424;154280631;154283458;154283458;154283458;154287810;154287810;154287810;154288189;154288189;154288189;154288797;154288797;154288797;154289722;154289722;154289722;154289722;154291807;154291807;154291807;154293696;154296774;154296774;154296774;154296774;154301583;154301583;154301583;154302272;154302272;154302272…	154274681;154274681;154274681;154277919;154277919;154277919;154279604;154279604;154279604;154280759;154283569;154283569;154283569;154287916;154287916;154287916;154288289;154288289;154288289;154288904;154288904;154288904;154289827;154289827;154289827;154289827;154291903;154291903;154291903;154293792;154296901;154296901;154296901;154296901;154301748;154301748;154301748;154302363;154302363;154302363…	-;-;-;-;-;-;-;-;-;-;-;-;-;-;-;-;-;-;-;-;-;-;-;-;-;-;-;-;-;-;-;-;-;-;-;-;-;-;-;-;-;-;-;-;-;-;-;-;-;-;-;-;-;-;-;-;-;-;-;-;-;-;-;-;-;-;-;-;-;-;-;-;-;-;-;-;-;-;-;-;-;-;-;-;-;-;-;-;-;-;-;-;-;-;-;-;-;-;-;-;-;-;-;-;-;-;-;-;-;-;-;-;-;-;-;-;-;-;-;-;-;-;-;-;-;-;-;-;-;-;-;-;-;-;-;-;-;-;-;-;-;-;-;-;-;-;-;-;-;-;-;-;-;-;-;-;-;-;-;-;-;-;-;-;-;-;-;-;-;-;-;-;-;-;-;-;-;-	25228	0.337209	0.0343277	0.0378346	0.410024	0.105761	0.266397	0.0779593	0.00867884	0.0609849
ENSMUSG00000097564	C430014B12Rik	1;1;1;1;1;1;1	82669649;82673355;82676011;82697632;82699492;82702508;82702508	82670139;82673480;82676063;82697905;82702868;82702890;82702838	-;-;-;-;-;-;-	4343	0.133555	0.0623144	0.0366295	0.0700524	0.0455078	0.0238072	0	0.0378108	0.0488627
ENSMUSG00000101880	Gm29282	1;1;1;1	154887078;154892750;154903180;154932764	154887173;154892887;154903256;154932925	-;-;-;-	473	0	0	0	0	0	0	0	0	0
ENSMUSG00000101433	Gm29441	1	154907485	154907695	+	211	0	0	0	0	0	0	0	0	0
ENSMUSG00000096950	Gm9530	1;1;1;1;1;1;1	154939193;154940626;154940962;154941468;154955449;154956386;154956938	154939604;154940766;154941141;154941655;154955589;154956529;154959012	-;-;-;-;-;-;-	3281	0.0736603	0.0329938	0.0646477	0.324545	0.180713	0.126053	0.0768511	0.0333663	0.0970179
ENSMUSG00000056708	Ier5	1	154972107	154975382	-	3276	11.243	9.12018	8.40084	21.4217	20.3311	14.313	13.3463	7.70267	10.3158
ENSMUSG00000026471	Mr1	1;1;1;1;1;1;1;1;1;1;1;1;1;1;1;1;1;1;1;1;1;1;1	155003023;155003620;155003624;155004577;155006379;155006379;155006379;155006379;155008106;155008106;155008106;155008106;155011534;155012321;155012321;155012321;155013260;155013340;155013445;155022378;155022378;155022378;155022378	155005071;155005071;155005071;155005071;155006477;155006477;155006477;155006477;155008381;155008381;155009768;155008381;155013520;155012596;155012596;155012596;155013520;155013520;155013520;155022560;155022550;155022529;155022550	-;-;-;-;-;-;-;-;-;-;-;-;-;-;-;-;-;-;-;-;-;-;-	5981	8.5503	8.77821	8.82162	10.7839	8.81467	9.02391	9.37599	7.58692	7.98318
ENSMUSG00000057715	A830018L16Rik	1;1;1;1;1;1;1;1;1;1;1;1;1;1;1;1;1;1;1;1;1;1;1;1;1;1;1;1;1;1;1;1;1;1;1;1;1;1;1;1;1;1;1;1;1;1;1;1;1;1;1;1;1;1;1;1;1;1;1;1;1;1;1;1;1;1;1;1;1;1;1;1;1;1;1;1;1;1;1;1;1;1	11484329;11484329;11484336;11484336;11484336;11484493;11484733;11484733;11582142;11582142;11582142;11582142;11582142;11582142;11582142;11588802;11588802;11588802;11588802;11588802;11588802;11588802;11588802;11588895;11607239;11615378;11615378;11615378;11615378;11615378;11615378;11615378;11633187;11633187;11633187;11633187;11633187;11633187;11633187;11649530;11658598;11658598;11658598;11658598;116…	11484861;11484861;11484861;11484861;11484861;11484861;11484861;11484861;11582289;11582289;11582289;11582289;11582289;11582289;11582289;11588933;11588933;11588933;11588933;11588933;11588933;11588933;11588933;11588933;11607931;11615506;11615506;11615506;11615506;11615506;11615506;11615506;11633215;11633215;11633215;11633215;11633215;11633215;11633215;11649563;11658770;11658770;11658770;11658770;116…	+;+;+;+;+;+;+;+;+;+;+;+;+;+;+;+;+;+;+;+;+;+;+;+;+;+;+;+;+;+;+;+;+;+;+;+;+;+;+;+;+;+;+;+;+;+;+;+;+;+;+;+;+;+;+;+;+;+;+;+;+;+;+;+;+;+;+;+;+;+;+;+;+;+;+;+;+;+;+;+;+;+	9183	0.0736908	0.0117884	0.046196	0.204305	0.0322836	0	0	0	0.0462181
ENSMUSG00000026470	Stx6	1;1;1;1;1;1;1;1;1;1;1;1;1;1;1;1;1;1;1;1;1;1;1;1;1;1;1;1;1;1;1;1;1;1;1;1;1;1;1;1;1;1;1;1;1;1;1;1;1	155034461;155034465;155034494;155034517;155034545;155049732;155049732;155049732;155049732;155049732;155053600;155053600;155053600;155053600;155053600;155056930;155060056;155063128;155063524;155063524;155063524;155063524;155063572;155067175;155067175;155067175;155067175;155067175;155067175;155067249;155068965;155068965;155068965;155068965;155068965;155068965;155070767;155073087;155073087;155073087…	155034673;155034673;155034673;155034673;155034673;155049901;155049901;155049901;155049901;155049901;155053705;155053694;155053694;155053694;155053694;155057101;155064084;155063586;155063586;155063586;155063586;155063586;155063586;155067300;155067300;155067267;155067300;155067300;155067300;155067300;155069071;155069071;155069508;155069071;155069135;155069071;155071074;155073181;155073181;155073181…	+;+;+;+;+;+;+;+;+;+;+;+;+;+;+;+;+;+;+;+;+;+;+;+;+;+;+;+;+;+;+;+;+;+;+;+;+;+;+;+;+;+;+;+;+;+;+;+;+	10637	3.77162	2.50863	2.61223	5.43434	3.33055	3.99018	2.94888	2.49064	3.07234
ENSMUSG00000103825	Gm38178	1	11487142	11489612	+	2471	0	0	0	0	0	0	0	0	0
ENSMUSG00000099845	Gm29273	1	11678363	11678624	-	262	0	0	0	0	0	0	0	0	0
ENSMUSG00000103561	Gm38069	1	11774431	11776574	+	2144	0	0	0	0	0	0	0	0	0
ENSMUSG00000101610	Gm7560	1	12191184	12192056	+	873	0	0	0	0	0	0	0	0	0
ENSMUSG00000104181	Gm8850	1	155055547	155056134	+	588	0.575427	0	0	0.689881	0.336123	0.0879206	0.514589	0.372364	0.0902256
ENSMUSG00000118923	Gm22633	1	12445160	12445266	+	107	0	0	0	0	0	0	0	0	0
ENSMUSG00000098555	Mir6341	1	12496210	12496330	+	121	0	0	0	0	0	0	0	0	0
ENSMUSG00000097628	Gm2383	1	12635801	12636607	+	807	4.13281	3.42062	2.69407	4.33548	3.79606	3.20306	3.31199	4.5445	4.5361
ENSMUSG00000098163	Gm6216	1	12726091	12726777	+	687	0	0	0	0	0	0	0	0	0
ENSMUSG00000097171	Gm17644	1;1;1	12737787;12741540;12741685	12739316;12741579;12743314	+;+;+	3200	0	0	0	0	0	0	0	0	0.016579
ENSMUSG00000101314	Gm29663	1	12740548	12741400	-	853	0	0	0	0	0	0	0	0	0
ENSMUSG00000033722	BC034090	1;1;1;1;1;1;1;1;1;1;1;1;1;1;1;1;1;1;1;1;1;1;1;1;1;1;1;1;1;1;1;1;1	155088217;155088217;155088219;155093128;155093128;155093267;155094006;155094006;155094006;155094017;155097081;155097081;155097081;155099021;155099021;155100657;155100657;155100657;155100657;155101436;155101786;155101870;155104860;155105565;155108192;155108192;155108192;155108192;155108626;155116482;155116492;155117171;155119932	155089459;155089727;155089459;155093312;155093312;155093312;155094133;155094133;155094133;155094133;155097333;155097333;155097333;155099177;155099177;155100920;155102194;155101171;155102194;155102194;155102194;155102194;155107650;155105640;155108335;155108335;155108486;155108335;155108657;155116545;155116652;155118072;155120190	-;-;-;-;-;-;-;-;-;-;-;-;-;-;-;-;-;-;-;-;-;-;-;-;-;-;-;-;-;-;-;-;-	8222	1.06995	0.664893	1.05126	1.11009	0.528836	1.21352	0.975227	0.525937	0.838828
ENSMUSG00000103670	Gm37622	1;1	155107050;155108651	155107079;155108905	+;+	285	0.1696	0	0	0.53375	0	0.181394	0	0.192061	0.18615
ENSMUSG00000026150	Mff	1;1;1;1;1;1;1;1;1;1;1;1;1;1;1;1;1;1;1;1;1;1;1;1;1;1;1;1;1;1;1;1;1;1;1;1;1;1;1;1;1;1;1;1;1;1;1;1;1;1;1;1;1;1;1;1;1;1;1;1;1;1;1;1;1;1;1;1;1;1;1;1;1;1;1;1;1;1;1;1;1;1;1;1;1;1;1;1	82702611;82702639;82702640;82702646;82702655;82702661;82702669;82704949;82704949;82704949;82704949;82704949;82704949;82704949;82705788;82706937;82706937;82706937;82706937;82706937;82706937;82706937;82706950;82706993;82707047;82707047;82708834;82708834;82708834;82708834;82708834;82708834;82708834;82708834;82708834;82708834;82713137;82713137;82713137;82713140;82713140;82713140;82713140;82713140;827…	82702805;82702805;82702805;82702805;82702805;82702805;82702805;82705057;82705057;82705057;82705057;82705057;82705057;82705057;82705959;82707157;82707157;82707157;82707157;82707157;82707157;82707157;82707157;82707157;82707157;82707157;82709003;82709003;82709003;82709003;82709003;82709003;82709003;82709003;82709003;82709003;82713228;82713228;82713228;82713228;82713228;82713228;82713228;82714449;827…	+;+;+;+;+;+;+;+;+;+;+;+;+;+;+;+;+;+;+;+;+;+;+;+;+;+;+;+;+;+;+;+;+;+;+;+;+;+;+;+;+;+;+;+;+;+;+;+;+;+;+;+;+;+;+;+;+;+;+;+;+;+;+;+;+;+;+;+;+;+;+;+;+;+;+;+;+;+;+;+;+;+;+;+;+;+;+;+	9757	31.0961	30.6107	31.3805	32.1221	32.7544	30.9114	31.3473	31.7418	32.6135
ENSMUSG00000101450	Gm28941	1	82717412	82718428	+	1017	3.84976	4.2045	3.4413	2.39322	6.41311	2.84666	3.02479	1.99143	2.60829
ENSMUSG00000026149	Tm4sf20	1;1;1;1;1;1;1	82734370;82735123;82737889;82741648;82741648;82745956;82745956	82735432;82735432;82738040;82741713;82741713;82746182;82746182	-;-;-;-;-;-;-	1508	0.0641059	0	0	0.134499	0	0.17141	0	0	0
ENSMUSG00000114299	Gm47791	1	82748545	82748964	-	420	0	0	0	0	0	0	0	0	0
ENSMUSG00000099771	Gm19257	1	82754749	82754931	-	183	0	0	0	0	0	0	0	0	0
ENSMUSG00000102280	Gm36999	1	82784144	82785189	-	1046	0	0	0	0	0	0	0	0	0
ENSMUSG00000100170	Gm28942	1;1	82797556;82797857	82797678;82798098	+;+	365	0	0	0	0.833527	0	0	0	0.149966	0
ENSMUSG00000100744	Gm17764	1	82800192	82800582	-	391	0.247242	0	0	0.389051	0	0	0.773857	0	0
ENSMUSG00002074851	ENSMUSG00002074851	1	82817167	82817219	+	53	0	0	0	0	0	0	0	0	0
ENSMUSG00000026469	Xpr1	1;1;1;1;1;1;1;1;1;1;1;1;1;1;1;1;1;1;1;1;1;1;1;1;1;1;1;1;1;1;1;1;1;1;1;1;1;1;1;1;1;1;1;1;1;1;1;1;1;1;1;1;1;1;1;1;1;1	155151447;155154728;155157929;155158414;155158959;155158959;155165036;155165941;155165941;155165941;155165941;155168855;155168855;155168855;155168855;155183368;155183368;155183368;155184697;155184697;155184697;155184697;155188505;155188505;155188505;155188917;155188917;155188917;155198518;155200060;155200060;155200060;155204345;155204345;155204345;155204345;155206084;155206084;155206084;155206084…	155156816;155156816;155159180;155159180;155159180;155159180;155167773;155166077;155166077;155166077;155166077;155169021;155169021;155169021;155169021;155183562;155183562;155183562;155184868;155185388;155184868;155184868;155188684;155188684;155188684;155189107;155189107;155189107;155200141;155200141;155200141;155200141;155204428;155204428;155204428;155204428;155208132;155206233;155206233;155206233…	-;-;-;-;-;-;-;-;-;-;-;-;-;-;-;-;-;-;-;-;-;-;-;-;-;-;-;-;-;-;-;-;-;-;-;-;-;-;-;-;-;-;-;-;-;-;-;-;-;-;-;-;-;-;-;-;-;-	17880	10.9567	13.7041	17.6668	13.4366	8.06091	13.3725	18.0001	11.8781	13.0317
ENSMUSG00002076398	ENSMUSG00002076398	1	155191712	155191835	+	124	0	0	0	0	0	0	0	0	0.427844
ENSMUSG00000073535	Gm5532	1;1;1;1	155395919;155400758;155402772;155402772	155397583;155401180;155402889;155402857	-;-;-;-	2206	2.80462	5.17708	3.65374	0.988381	8.66804	9.56143	9.98992	1.96023	6.97428
ENSMUSG00000018417	Myo1b	1;1;1;1;1;1;1;1;1;1;1;1;1;1;1;1;1;1;1;1;1;1;1;1;1;1;1;1;1;1;1;1;1;1;1;1;1;1;1;1;1;1;1;1;1;1;1;1;1;1;1;1;1;1;1;1;1;1;1;1;1;1;1;1;1;1;1;1;1;1;1;1;1;1;1;1;1;1;1;1;1;1;1;1;1;1;1;1;1;1;1;1;1;1;1;1;1;1;1;1;1;1;1;1;1;1;1;1;1;1;1;1;1;1;1;1;1;1;1;1;1;1;1;1;1;1;1;1;1;1;1;1;1;1;1;1;1;1;1;1;1;1;1;1;1;1;1;1;1;1;1;1;1;1;1;1;1;1;1;1;1;1;1;1;1;1;1;1;1;1;1;1;1;1;1	51788924;51789141;51789148;51789153;51794802;51794802;51794802;51794802;51796264;51796264;51796264;51796264;51797035;51797035;51797035;51797035;51799454;51799454;51799454;51799454;51799512;51801651;51801651;51801651;51801651;51801651;51801681;51801749;51803049;51803049;51803049;51803049;51803049;51803049;51803049;51805981;51805981;51805981;51805981;51806035;51807809;51808163;51808163;51808163;518…	51790455;51790455;51790455;51790455;51794929;51794929;51794929;51794929;51796416;51796416;51796416;51796416;51797167;51797167;51797167;51797167;51799560;51799560;51799560;51799560;51799560;51801785;51801785;51801785;51801785;51801785;51801785;51801785;51803123;51803123;51803629;51803123;51803123;51803123;51803123;51806551;51806067;51806067;51806067;51806067;51807895;51808249;51808249;51808249;518…	-;-;-;-;-;-;-;-;-;-;-;-;-;-;-;-;-;-;-;-;-;-;-;-;-;-;-;-;-;-;-;-;-;-;-;-;-;-;-;-;-;-;-;-;-;-;-;-;-;-;-;-;-;-;-;-;-;-;-;-;-;-;-;-;-;-;-;-;-;-;-;-;-;-;-;-;-;-;-;-;-;-;-;-;-;-;-;-;-;-;-;-;-;-;-;-;-;-;-;-;-;-;-;-;-;-;-;-;-;-;-;-;-;-;-;-;-;-;-;-;-;-;-;-;-;-;-;-;-;-;-;-;-;-;-;-;-;-;-;-;-;-;-;-;-;-;-;-;-;-;-;-;-;-;-;-;-;-;-;-;-;-;-;-;-;-;-;-;-;-;-;-;-;-;-	10792	7.62302	4.70445	4.56471	6.55441	6.59289	7.10886	6.7196	5.34086	7.29523
ENSMUSG00000101724	Gm29453	1	51886999	51888277	-	1279	0	0	0	0	0	0	0	0	0
ENSMUSG00000100313	Gm28323	1	51916269	51918767	-	2499	0	0	0	0	0	0	0	0	0
ENSMUSG00000100696	Gm8419	1	51977413	51977824	-	412	0	0	0	0	0	0	0	0	0
ENSMUSG00002075355	ENSMUSG00002075355	1	51978133	51978254	-	122	0	0	0	0	0	0	0	0	0
ENSMUSG00000072324	Gm8420	1	51979823	51980420	-	598	0	0	0	0	0.165251	0	0	0	0
ENSMUSG00000026490	Cdc42bpa	1;1;1;1;1;1;1;1;1;1;1;1;1;1;1;1;1;1;1;1;1;1;1;1;1;1;1;1;1;1;1;1;1;1;1;1;1;1;1;1;1;1;1;1;1;1;1;1;1;1;1;1;1;1;1;1;1;1;1;1;1;1;1;1;1;1;1;1;1;1;1;1;1;1;1;1;1;1;1;1;1;1;1;1;1;1;1;1;1;1;1;1;1;1;1;1;1;1;1;1;1;1;1;1;1;1;1;1;1;1;1;1;1;1;1;1;1;1;1;1;1;1;1;1;1;1;1;1;1;1;1;1;1;1;1;1;1;1;1;1;1;1;1;1;1;1;1;1;1;1;1;1;1;1;1;1;1;1;1;1;1;1;1;1;1;1;1;1;1;1;1;1;1;1;1;1;1;1;1;1;1;1;1;1;1;1;1;1;1;1;1;1;1;1;1;1;1;1;1;1…	179788037;179788150;179788325;179788675;179788675;179788675;179803464;179818305;179818945;179826927;179826927;179826927;179826927;179826927;179826927;179826927;179826927;179852210;179852210;179859070;179859070;179859070;179859070;179859070;179859070;179859070;179859070;179864394;179864394;179864394;179864394;179864394;179864394;179864394;179864394;179867617;179867617;179867617;179867617;179867617…	179788852;179788852;179788852;179788852;179788852;179788852;179803559;179818426;179819059;179827018;179827018;179827018;179827018;179827018;179827018;179827018;179827018;179852367;179852367;179859153;179859153;179859153;179859153;179859153;179859153;179859153;179859153;179865951;179864489;179864489;179864489;179864489;179864489;179864489;179864489;179867765;179867765;179867765;179867765;179867765…	+;+;+;+;+;+;+;+;+;+;+;+;+;+;+;+;+;+;+;+;+;+;+;+;+;+;+;+;+;+;+;+;+;+;+;+;+;+;+;+;+;+;+;+;+;+;+;+;+;+;+;+;+;+;+;+;+;+;+;+;+;+;+;+;+;+;+;+;+;+;+;+;+;+;+;+;+;+;+;+;+;+;+;+;+;+;+;+;+;+;+;+;+;+;+;+;+;+;+;+;+;+;+;+;+;+;+;+;+;+;+;+;+;+;+;+;+;+;+;+;+;+;+;+;+;+;+;+;+;+;+;+;+;+;+;+;+;+;+;+;+;+;+;+;+;+;+;+;+;+;+;+;+;+;+;+;+;+;+;+;+;+;+;+;+;+;+;+;+;+;+;+;+;+;+;+;+;+;+;+;+;+;+;+;+;+;+;+;+;+;+;+;+;+;+;+;+;+;+;+…	21522	4.75902	3.86041	3.87812	3.99817	3.46894	5.05635	4.29503	3.32158	4.2029
ENSMUSG00000033701	Acbd6	1;1;1;1;1;1;1;1;1;1;1;1;1;1;1;1;1;1;1;1;1;1;1;1;1;1;1;1;1	155433866;155433868;155433872;155438863;155440403;155440403;155440403;155440403;155442994;155443331;155443331;155443331;155443331;155447944;155447944;155463186;155477200;155477200;155491613;155491613;155500615;155500615;155552950;155552950;155562695;155562695;155562737;155563256;155564007	155434605;155434605;155434605;155438934;155440467;155440467;155440467;155440467;155443427;155443427;155443427;155443427;155443427;155448005;155448034;155463544;155477282;155477282;155491718;155491718;155500704;155500704;155552980;155552980;155562841;155567076;155562940;155563364;155564117	+;+;+;+;+;+;+;+;+;+;+;+;+;+;+;+;+;+;+;+;+;+;+;+;+;+;+;+;+	6453	7.91741	7.43995	8.3818	9.36647	10.0229	8.67631	9.3232	9.55127	11.0742
ENSMUSG00000102194	Gm38169	1	179848627	179851165	+	2539	0	0	0	0	0	0	0	0	0
ENSMUSG00000103636	Gm38331	1	179973046	179975716	-	2671	0.144772	0	0	0.037968	0	0.0387101	0	0.0614797	0.0794499
ENSMUSG00000026468	Lhx4	1;1;1;1;1;1;1;1;1;1;1	155573777;155580371;155580447;155580918;155580918;155585859;155585859;155600536;155600536;155617548;155627281	155578362;155580618;155580618;155581072;155581072;155586061;155586061;155600707;155600707;155617773;155627430	-;-;-;-;-;-;-;-;-;-;-	5740	0	0	0	0	0	0	0	0	0
ENSMUSG00000103180	Gm37089	1	155641892	155642020	+	129	0	0	0	0	0	0	0	0	0
ENSMUSG00000062939	Stat4	1;1;1;1;1;1;1;1;1;1;1;1;1;1;1;1;1;1;1;1;1;1;1;1;1;1;1;1;1;1;1;1;1;1;1;1;1;1;1;1;1;1;1;1;1;1;1;1;1;1;1;1;1;1;1;1	52026307;52035421;52047402;52047785;52050942;52050942;52052949;52052949;52052949;52104474;52104474;52104474;52107905;52107905;52107905;52111020;52111020;52111020;52113836;52113836;52115692;52115692;52117653;52117653;52118900;52118900;52121677;52121677;52122021;52122021;52122137;52122137;52123238;52123238;52135944;52135944;52137546;52137546;52139483;52139483;52141011;52141011;52141276;52141276;521…	52026379;52035508;52047887;52047887;52051070;52051070;52053093;52053093;52053093;52104572;52104572;52104572;52107997;52107997;52107997;52111603;52111098;52111098;52113921;52113921;52115843;52115843;52117811;52117811;52118992;52118992;52121736;52121736;52122038;52122038;52122230;52122230;52123282;52123282;52136027;52136027;52137644;52137644;52139618;52139618;52141060;52141060;52141370;52141370;521…	+;+;+;+;+;+;+;+;+;+;+;+;+;+;+;+;+;+;+;+;+;+;+;+;+;+;+;+;+;+;+;+;+;+;+;+;+;+;+;+;+;+;+;+;+;+;+;+;+;+;+;+;+;+;+;+	3872	0.686589	0.0698945	0.0821703	2.47507	0.765652	1.36186	0.15629	0.0282735	0.137016
ENSMUSG00000101628	Gm28177	1;1;1;1;1;1;1;1;1;1;1;1;1;1;1;1;1;1;1;1;1;1;1;1;1;1;1;1;1;1;1;1;1;1	52116420;52117726;52121677;52122137;52135944;52137546;52139483;52141011;52141276;52141640;52142007;52153041;52158155;52159071;52161750;52162273;52165679;52171703;52174762;52176038;52176438;52178353;52182060;52183245;52183324;52184309;52187060;52188062;52189778;52190397;52191392;52193003;52194145;52195142	52116459;52117811;52121736;52122230;52136027;52137644;52139618;52141060;52141370;52141776;52142198;52153147;52158277;52159194;52161880;52162417;52165777;52171792;52174840;52176129;52176589;52178511;52182119;52183274;52183456;52184350;52187158;52188197;52189827;52190491;52191537;52193188;52194220;52195246	+;+;+;+;+;+;+;+;+;+;+;+;+;+;+;+;+;+;+;+;+;+;+;+;+;+;+;+;+;+;+;+;+;+	3532	0.0957959	0.0459736	0.0150134	0.0287125	0.0279785	0	0	0.0309952	0.120165
ENSMUSG00000078291	Gm3940	1	52129794	52130225	-	432	0	0	0	0.117376	0	0	0	0	0.122807
ENSMUSG00000109599	Gm31812	1;1	52147280;52152880	52148418;52152910	-;-	1170	0.826254	0.555141	0.997093	1.21348	1.30916	1.06046	0.603432	0.79533	0.725506
ENSMUSG00000033684	Qsox1	1;1;1;1;1;1;1;1;1;1;1;1;1;1;1;1;1;1;1;1;1;1;1;1;1;1;1;1;1;1;1;1;1;1;1;1;1;1;1;1;1;1;1;1;1;1;1;1;1;1	155651775;155653904;155653905;155653908;155655185;155655464;155655665;155657021;155657021;155657021;155657021;155657577;155658271;155658271;155658271;155659149;155659149;155659149;155662540;155662540;155662540;155665044;155665044;155665044;155666727;155666727;155666727;155667940;155667940;155667940;155669915;155670089;155670292;155670292;155670292;155671097;155671097;155671097;155671097;155671097…	155655169;155655684;155654597;155654597;155655684;155655684;155655684;155657200;155657200;155657200;155657200;155657742;155658418;155658418;155658418;155659271;155659271;155659271;155662669;155662669;155662669;155665178;155665178;155665178;155666872;155666872;155666872;155668030;155668030;155668030;155670394;155670394;155670394;155670394;155670394;155671163;155671142;155671142;155671142;155671142…	-;-;-;-;-;-;-;-;-;-;-;-;-;-;-;-;-;-;-;-;-;-;-;-;-;-;-;-;-;-;-;-;-;-;-;-;-;-;-;-;-;-;-;-;-;-;-;-;-;-	8291	11.036	5.66005	6.40215	9.54068	13.1824	10.3819	8.55194	5.94183	9.16312
ENSMUSG00000102299	Gm37539	1	155664870	155665104	+	235	0.822738	0.230325	1.12824	0	0.210256	0.439977	0.214594	0	1.58029
ENSMUSG00000102558	Gm37571	1;1	155694240;155734918	155694433;155735337	+;+	614	0	0	0	0	0.0804724	0	0	0	0
ENSMUSG00000016918	Sulf1	1;1;1;1;1;1;1;1;1;1;1;1;1;1;1;1;1;1;1;1;1;1;1;1;1;1;1;1;1;1;1;1;1;1;1;1;1;1;1;1;1;1;1;1;1;1;1;1;1;1;1;1;1;1;1;1;1;1;1;1;1;1;1;1;1;1;1;1;1;1;1;1;1;1;1;1;1;1;1;1;1;1;1;1;1;1;1;1;1;1;1;1;1;1;1;1;1;1;1;1;1;1;1;1;1;1;1;1;1;1;1;1;1;1;1;1;1	12762501;12762547;12762756;12788683;12788753;12789688;12798343;12798818;12798818;12798818;12798818;12798818;12855667;12856303;12856303;12856303;12856303;12856303;12856303;12856303;12856303;12856692;12856692;12856692;12856692;12856692;12856692;12856692;12856692;12866990;12866990;12866990;12866990;12866990;12875404;12875404;12875404;12875404;12875404;12878078;12878078;12878078;12878078;12878078;128…	12762908;12762908;12762908;12789007;12789007;12789803;12798912;12798912;12798912;12798912;12798912;12798912;12855823;12856375;12856375;12856375;12856375;12856375;12856375;12856375;12856375;12856863;12859042;12856773;12856922;12856922;12856922;12856922;12856922;12867229;12867229;12867229;12867229;12867229;12875555;12875555;12875555;12875555;12875555;12878247;12878247;12878247;12878247;12878247;128…	+;+;+;+;+;+;+;+;+;+;+;+;+;+;+;+;+;+;+;+;+;+;+;+;+;+;+;+;+;+;+;+;+;+;+;+;+;+;+;+;+;+;+;+;+;+;+;+;+;+;+;+;+;+;+;+;+;+;+;+;+;+;+;+;+;+;+;+;+;+;+;+;+;+;+;+;+;+;+;+;+;+;+;+;+;+;+;+;+;+;+;+;+;+;+;+;+;+;+;+;+;+;+;+;+;+;+;+;+;+;+;+;+;+;+;+;+	11294	7.70789	4.05444	6.46994	7.02632	3.06243	8.05625	5.16621	1.81747	3.50897
ENSMUSG00000033671	Cep350	1;1;1;1;1;1;1;1;1;1;1;1;1;1;1;1;1;1;1;1;1;1;1;1;1;1;1;1;1;1;1;1;1;1;1;1;1;1;1;1;1;1;1;1;1;1;1;1;1;1;1;1;1;1;1;1;1;1;1;1;1;1;1;1;1	155720710;155724279;155733769;155733769;155735915;155735915;155736182;155736182;155736901;155737394;155739074;155741786;155741786;155744417;155744417;155744482;155747655;155747655;155751068;155751068;155751068;155754656;155754656;155754656;155761653;155761653;155761653;155762882;155770340;155770340;155773181;155776532;155777186;155778333;155782235;155784950;155786364;155786882;155787634;155790462…	155724473;155724473;155733891;155733891;155736061;155736061;155736586;155736586;155737119;155739357;155739357;155741868;155741868;155744553;155744553;155744553;155747815;155747815;155751212;155751212;155751212;155754864;155754864;155754864;155761760;155761852;155761852;155763004;155770343;155770500;155773327;155776619;155777370;155778529;155782398;155785075;155786500;155787022;155787744;155790625…	-;-;-;-;-;-;-;-;-;-;-;-;-;-;-;-;-;-;-;-;-;-;-;-;-;-;-;-;-;-;-;-;-;-;-;-;-;-;-;-;-;-;-;-;-;-;-;-;-;-;-;-;-;-;-;-;-;-;-;-;-;-;-;-;-	16520	9.19025	7.65369	7.89952	8.95647	6.91203	10.4302	8.97783	6.872	7.45049
ENSMUSG00000103717	Gm38038	1	155731195	155731453	+	259	1.11975	0	0	0.391554	0	0.798414	0	0.211341	0
ENSMUSG00000103771	Gm36934	1	155740706	155741011	+	306	0.315921	0	0	0	0	0	0.329606	0	0.346749
ENSMUSG00000102837	Gm37383	1	155757548	155758292	-	745	0	0	0	0	0	0	0	0.0734731	0
ENSMUSG00000077419	Gm23744	1	155830320	155830468	+	149	0	0	0	0	0	0	0	0	0
ENSMUSG00000102833	Gm9694	1	155849064	155850252	+	1189	0	0	0.0891964	0	0	0.0869593	0	0	0.178478
ENSMUSG00000026489	Coq8a	1;1;1;1;1;1;1;1;1;1;1;1;1;1;1;1;1;1;1;1;1;1;1;1;1;1;1;1;1;1;1;1;1;1;1;1;1;1;1;1;1;1;1;1;1;1;1;1;1;1;1;1;1;1;1;1;1;1;1;1;1;1;1;1;1;1;1;1;1;1;1;1;1;1;1;1;1;1;1;1;1;1;1;1;1;1;1;1;1;1;1;1	179992803;179992803;179994584;179994716;179994956;179995887;179995887;179995887;179995887;179996136;179996136;179996136;179996136;179996338;179996338;179996338;179996645;179996645;179996645;179996981;179996981;179996981;179997198;179997198;179997198;179997627;179997627;179997688;179997695;179997908;179997908;179997908;179997908;179997908;179998770;179999129;179999129;179999129;179999129;179999129…	179995021;179995021;179994892;179995021;179995021;179995973;179995973;179995973;179995973;179996201;179996190;179996201;179996201;179996445;179996445;179996445;179996786;179996786;179996786;179997074;179997074;179997074;179997279;179997279;179997279;179997767;179997767;179997767;179997767;179997993;179997993;179997993;179997993;179997993;179999251;179999251;179999251;179999251;179999251;179999251…	-;-;-;-;-;-;-;-;-;-;-;-;-;-;-;-;-;-;-;-;-;-;-;-;-;-;-;-;-;-;-;-;-;-;-;-;-;-;-;-;-;-;-;-;-;-;-;-;-;-;-;-;-;-;-;-;-;-;-;-;-;-;-;-;-;-;-;-;-;-;-;-;-;-;-;-;-;-;-;-;-;-;-;-;-;-;-;-;-;-;-;-	5293	307.887	371.94	304.028	233.433	323.803	393.663	455.201	370.69	413.045
ENSMUSG00000104520	Gm37336	1;1;1;1	180029868;180033037;180039499;180039754	180030302;180033213;180039966;180039901	-;-;-;-	1080	0.850353	0.851988	0	0.328652	0.457501	0.670151	0.653718	0.405463	0.491228
ENSMUSG00000025938	Slco5a1	1;1;1;1;1;1;1;1;1;1;1;1;1;1;1;1;1;1;1;1;1;1;1;1;1;1;1;1;1;1;1;1;1;1;1;1;1;1;1;1;1;1;1;1;1;1;1;1;1	12936773;12936776;12941572;12946534;12946534;12948819;12949362;12949362;12949362;12949907;12949907;12951517;12951517;12951517;12951554;12964651;12964651;12964651;12964651;12964651;12964651;12991262;12991262;12991262;12991262;12991262;12991262;12995095;13009213;13009213;13009213;13009213;13009213;13014204;13014204;13014204;13014204;13014204;13014204;13046043;13059804;13059804;13059804;13059804;130…	12942552;12942552;12942552;12946598;12946598;12951676;12949603;12949603;12949603;12951676;12951676;12951676;12951676;12951676;12951676;12964849;12964849;12964849;12964849;12964849;12964849;12991426;12991426;12991426;12991426;12991426;12991426;12995267;13009424;13009424;13009424;13009424;13009424;13014336;13014336;13014336;13014336;13014336;13014336;13047873;13061359;13061187;13061138;13061359;130…	-;-;-;-;-;-;-;-;-;-;-;-;-;-;-;-;-;-;-;-;-;-;-;-;-;-;-;-;-;-;-;-;-;-;-;-;-;-;-;-;-;-;-;-;-;-;-;-;-	13137	8.46991	12.5499	9.24354	9.20949	13.9087	10.9754	12.1957	10.0583	11.037
ENSMUSG00000026159	Agfg1	1;1;1;1;1;1;1;1;1;1;1;1;1;1;1;1;1;1;1;1;1;1;1;1;1;1;1;1;1;1;1;1;1;1;1;1;1;1;1;1;1;1;1;1;1;1;1;1;1;1;1;1;1;1;1;1;1;1;1;1;1;1;1;1;1;1;1;1;1;1;1;1;1;1;1;1;1;1;1;1;1;1;1;1;1;1;1;1;1;1;1;1;1;1;1;1	82817204;82817218;82817390;82817392;82817395;82817395;82817455;82817794;82836077;82836077;82836077;82836077;82836077;82836077;82836077;82836077;82848406;82848406;82848406;82848406;82848406;82848406;82848406;82848406;82853009;82853009;82853009;82853009;82853009;82853009;82853009;82853009;82853892;82853892;82853892;82853892;82853892;82853892;82853892;82853892;82857729;82857729;82857729;82857729;828…	82817610;82817610;82817610;82817610;82817610;82817610;82817610;82818007;82836170;82836170;82836170;82836170;82836170;82836170;82836170;82836170;82848521;82848521;82848521;82848521;82848521;82848521;82848521;82848521;82853171;82853171;82853171;82853171;82853171;82853171;82853171;82853171;82854045;82854045;82854045;82854045;82854045;82854045;82854045;82854045;82857843;82857848;82857848;82857848;828…	+;+;+;+;+;+;+;+;+;+;+;+;+;+;+;+;+;+;+;+;+;+;+;+;+;+;+;+;+;+;+;+;+;+;+;+;+;+;+;+;+;+;+;+;+;+;+;+;+;+;+;+;+;+;+;+;+;+;+;+;+;+;+;+;+;+;+;+;+;+;+;+;+;+;+;+;+;+;+;+;+;+;+;+;+;+;+;+;+;+;+;+;+;+;+;+	8384	16.8057	14.3902	14.3573	19.5773	15.3522	18.1594	15.266	14.2393	15.2628
ENSMUSG00000104518	Gm37162	1	13129625	13130175	-	551	0	0	0	0	0	0	0	0	0
ENSMUSG00000069620	Gm5250	1	13132249	13132569	+	321	0	0	0	0	0	0	0	0	0
ENSMUSG00000099498	Gm29283	1;1;1;1	13139062;13144918;13146578;13148830	13139086;13145003;13146697;13148886	+;+;+;+	288	0	0	0	0	0	0	0	0	0
ENSMUSG00000113880	A030005L19Rik	1	82891046	82891851	+	806	0.719641	0.604388	0.394744	1.00658	0.735634	0.769687	0.563111	0.27165	0.131644
ENSMUSG00000113973	A030014E15Rik	1	82902638	82903433	+	796	0	0	0	0	0	0	0	0.137531	0
ENSMUSG00000113846	Gm6217	1	82908292	82909120	-	829	0	0	0	0	0	0	0	0	0
ENSMUSG00000113084	A030003K21Rik	1	82920280	82921109	-	830	0	0	0	0	0	0	0	0	0
ENSMUSG00000042414	Prdm14	1;1;1;1;1;1;1;1	13183681;13186004;13188987;13192585;13194587;13194843;13195390;13197334	13184711;13186105;13189189;13192855;13194744;13194896;13196080;13197387	-;-;-;-;-;-;-;-	2564	0	0	0	0.0395525	0	0	0	0.0426969	0
ENSMUSG00000113925	Gm7544	1	82932907	82933734	-	828	0	0	0	0	0	0	0	0	0
ENSMUSG00000114011	Gm47955	1	82938007	82938645	+	639	0	0	0	0	0	0	0	0	0
ENSMUSG00000113097	Gm47959	1	82978269	82979201	+	933	0	0	0	0	0	0	0	0	0
ENSMUSG00000101784	Gm7553	1	82981203	82982628	-	1426	0	0	0	0	0	0.0362534	0.0707289	0	0
ENSMUSG00000038496	Slc19a3	1;1;1;1;1;1;1;1;1;1;1;1;1;1;1;1;1	82990244;82990245;82991521;82992424;82992424;82992424;82997053;82997053;82997053;82997863;83000055;83000055;83003947;83003947;83005734;83016091;83016091	82991710;82991710;82991710;82992565;82992565;82992565;82997245;82997245;82997245;82997953;83000862;83000862;83004101;83004101;83005863;83016152;83016169	-;-;-;-;-;-;-;-;-;-;-;-;-;-;-;-;-	3065	0.0946216	0.229573	0.0692036	0.0661746	0.145087	0.151803	0.0658136	0.178589	0.138473
ENSMUSG00000100432	Gm7539	1	82993114	82993743	+	630	0	0	0	0.160972	0	0	0.160094	0	0
ENSMUSG00000100190	Krtap28-10	1	83019245	83020201	-	957	0	0	0	0	0	0	0	0	0.0554364
ENSMUSG00000113267	Gm47969	1	83022653	83023667	+	1015	0	0	0	0	0	0	0	0	0
ENSMUSG00000104423	A030005K14Rik	1	83036007	83037099	-	1093	0	0	0	0	0.0904118	0	0	0	0
ENSMUSG00000101315	Krtap28-13	1	83038651	83039642	+	992	0	0.109126	0	0	0	0	0	0	0
ENSMUSG00000099691	Gm29518	1	83044823	83045194	+	372	0	0	0	0	0	0	0	0	0
ENSMUSG00000026166	Ccl20	1;1;1;1;1;1;1;1;1;1;1	83094487;83094495;83094514;83095517;83095520;83095520;83095720;83095720;83095720;83096417;83096417	83094623;83094623;83094623;83095631;83095631;83095631;83095797;83095797;83096887;83096888;83096888	+;+;+;+;+;+;+;+;+;+;+	1421	0	0	0	0.356835	0.0695427	0	0	0	0
ENSMUSG00000101173	Gm29519	1;1	83135705;83136596	83135959;83136738	+;+	398	0	0	0	0	0	0	0	0	0
ENSMUSG00000064302	Clasp1	1;1;1;1;1;1;1;1;1;1;1;1;1;1;1;1;1;1;1;1;1;1;1;1;1;1;1;1;1;1;1;1;1;1;1;1;1;1;1;1;1;1;1;1;1;1;1;1;1;1;1;1;1;1;1;1;1;1;1;1;1;1;1;1;1;1;1;1;1;1;1;1;1;1;1;1;1;1;1;1;1;1;1;1;1;1;1;1;1;1;1;1;1;1;1;1;1;1;1;1;1;1;1;1;1;1;1;1;1;1;1;1;1;1;1;1;1;1;1;1;1;1;1;1;1;1;1;1;1;1;1;1;1;1;1;1;1;1;1;1;1;1;1;1;1;1;1;1;1;1;1;1;1;1;1;1;1;1;1;1;1;1;1;1;1;1;1;1;1;1;1;1;1;1;1;1;1;1;1;1;1;1;1;1;1;1;1;1;1;1;1;1;1;1;1;1;1;1;1;1…	118316788;118316788;118316788;118316788;118317074;118317176;118317185;118317185;118317185;118317186;118317187;118317203;118317247;118347170;118347170;118347170;118347170;118347170;118347170;118347170;118347170;118347170;118347170;118347170;118347170;118347170;118347290;118347454;118347454;118387318;118387531;118387531;118387531;118387531;118387531;118387531;118387531;118387531;118387531;118387531…	118317251;118317251;118317251;118317251;118317251;118317251;118317251;118317251;118317251;118317251;118317251;118317251;118317251;118347648;118347648;118347648;118347648;118347648;118347648;118347648;118347648;118347648;118347648;118347648;118347648;118347648;118347648;118347648;118347648;118387609;118387609;118387609;118387609;118387609;118387609;118387609;118387609;118387609;118387609;118387609…	+;+;+;+;+;+;+;+;+;+;+;+;+;+;+;+;+;+;+;+;+;+;+;+;+;+;+;+;+;+;+;+;+;+;+;+;+;+;+;+;+;+;+;+;+;+;+;+;+;+;+;+;+;+;+;+;+;+;+;+;+;+;+;+;+;+;+;+;+;+;+;+;+;+;+;+;+;+;+;+;+;+;+;+;+;+;+;+;+;+;+;+;+;+;+;+;+;+;+;+;+;+;+;+;+;+;+;+;+;+;+;+;+;+;+;+;+;+;+;+;+;+;+;+;+;+;+;+;+;+;+;+;+;+;+;+;+;+;+;+;+;+;+;+;+;+;+;+;+;+;+;+;+;+;+;+;+;+;+;+;+;+;+;+;+;+;+;+;+;+;+;+;+;+;+;+;+;+;+;+;+;+;+;+;+;+;+;+;+;+;+;+;+;+;+;+;+;+;+;+…	21844	6.38164	7.39888	6.5835	6.55068	5.17082	7.65851	6.98822	6.83842	6.82223
ENSMUSG00000077257	Gm26080	1	118381085	118381215	-	131	0	0	0	0	0	0	0	0	0
ENSMUSG00000107722	2900060B14Rik	1;1	118386382;118386400	118386997;118386477	-;-	616	0	0	0	0	0	0	0	0	0
ENSMUSG00000080542	Rnu4atac	1	118386871	118386995	-	125	0	0	0	0	0	0	0	0	0
ENSMUSG00000100770	Gm28466	1;1	118406334;118407004	118406674;118407321	-;-	659	0	0	0	0	0	0	0	0	0
ENSMUSG00000053161	Daw1	1;1;1;1;1;1;1;1;1;1;1;1;1;1;1;1;1;1;1;1;1;1;1;1;1;1;1;1;1;1;1;1;1;1;1;1;1;1;1;1;1;1;1;1;1;1;1;1	83137473;83137483;83137483;83137490;83137502;83157014;83157014;83157014;83157014;83157014;83158066;83158066;83158066;83158086;83159971;83159971;83159971;83159971;83160977;83160977;83160977;83160977;83165627;83165627;83169065;83169065;83170338;83170338;83174942;83174942;83174942;83174942;83175807;83175807;83175807;83175807;83183610;83183610;83183610;83183610;83186927;83186927;83186927;83186927;831…	83137560;83137559;83137559;83137559;83137559;83157545;83157086;83157086;83157086;83157086;83158210;83158210;83158210;83158210;83160029;83160029;83160029;83160029;83161099;83161099;83161099;83161099;83165726;83165726;83169172;83169172;83170444;83170444;83175044;83175044;83175044;83175044;83175921;83175921;83175921;83175921;83183686;83183686;83183686;83183686;83187089;83187089;83187089;83187089;831…	+;+;+;+;+;+;+;+;+;+;+;+;+;+;+;+;+;+;+;+;+;+;+;+;+;+;+;+;+;+;+;+;+;+;+;+;+;+;+;+;+;+;+;+;+;+;+;+	2140	0	0.0505853	0	0	0	0	0	0	0
ENSMUSG00000101896	Gm6244	1	83189765	83190605	-	841	0	0	0	0	0	0	0	0	0
ENSMUSG00002075005	5S_rRNA	1	83194392	83194512	-	121	0	0	0	0	0	0	0	0	0
ENSMUSG00000026466	Tor1aip1	1;1;1;1;1;1;1;1;1;1;1;1;1;1;1;1;1;1;1;1;1;1;1;1;1;1;1;1;1;1;1;1;1;1;1;1;1;1;1;1;1;1;1;1;1;1;1;1;1;1;1;1;1;1;1;1;1;1;1;1;1;1;1;1;1;1;1;1;1;1;1;1;1;1;1;1;1;1;1	155880345;155880360;155881980;155882527;155883277;155883318;155883318;155889064;155889064;155889064;155889064;155889064;155889064;155893070;155893257;155893257;155893257;155893257;155893257;155893257;155893964;155893964;155893964;155893964;155893964;155893964;155893964;155895714;155898046;155898046;155898046;155898046;155898046;155898046;155898046;155898117;155898895;155898895;155898895;155898895…	155883455;155883455;155883455;155883455;155883455;155883455;155883455;155889120;155889120;155889120;155889120;155889120;155889120;155893325;155893325;155893325;155893325;155893325;155893325;155893325;155894005;155894365;155894276;155894005;155894005;155894005;155894005;155895769;155898126;155898126;155898126;155898126;155898126;155898126;155898126;155898126;155898933;155898933;155898933;155898933…	-;-;-;-;-;-;-;-;-;-;-;-;-;-;-;-;-;-;-;-;-;-;-;-;-;-;-;-;-;-;-;-;-;-;-;-;-;-;-;-;-;-;-;-;-;-;-;-;-;-;-;-;-;-;-;-;-;-;-;-;-;-;-;-;-;-;-;-;-;-;-;-;-;-;-;-;-;-;-	5406	61.7118	59.3427	65.8083	66.1545	50.0956	61.6906	61.5772	61.8859	55.5453
ENSMUSG00000102964	9430034N14Rik	1	155901969	155905753	-	3785	0.166015	0.171602	0.140098	0.241139	0.417734	0.150243	0.199853	0.0578467	0.168199
ENSMUSG00000026380	Tfcp2l1	1;1;1;1;1;1;1;1;1;1;1;1;1;1;1;1;1;1	118555675;118555676;118559972;118559972;118565329;118580031;118580599;118581446;118584098;118586738;118589710;118592489;118592628;118593846;118596361;118597119;118603305;118605118	118555832;118555832;118560123;118560123;118565496;118580107;118580704;118581552;118584250;118586848;118589801;118592537;118592721;118593936;118596464;118597261;118603356;118612898	+;+;+;+;+;+;+;+;+;+;+;+;+;+;+;+;+;+	9438	0.983311	0.527614	1.04504	0.676943	0.544463	0.881889	0.448834	1.11354	1.20293
ENSMUSG00002076551	5S_rRNA	1	118566018	118566134	-	117	0	0	0	0	0	0	0	0	0
ENSMUSG00000101624	Gm28882	1	118579212	118579525	-	314	0	0	0	0	0	0	0	0	0
ENSMUSG00000088363	Gm23497	1	118609551	118609680	+	130	0	0	0	0	0	0	0	0	0
ENSMUSG00000100040	Gm28467	1	118737866	118738183	+	318	0	0	0	0	0	0	0	0	0
ENSMUSG00000010609	Psen2	1;1;1;1;1;1;1;1;1;1;1;1;1;1;1;1;1;1;1;1;1;1;1;1;1;1;1;1;1;1;1;1;1;1;1;1;1;1;1;1;1;1;1;1;1;1;1;1;1;1;1;1;1;1;1;1;1;1;1;1;1;1;1;1;1;1;1;1;1;1;1;1;1;1;1;1;1;1;1;1;1;1	180054569;180054569;180054569;180054571;180054571;180054954;180055008;180055010;180055033;180056408;180056408;180056408;180056408;180056408;180056408;180056408;180056408;180056408;180056946;180056951;180056951;180056951;180056951;180056951;180056951;180056951;180057407;180057407;180057407;180057407;180057407;180057407;180057535;180057535;180060089;180061176;180061176;180061176;180061176;180061176…	180055293;180055293;180055293;180055293;180055293;180055293;180055293;180055293;180055293;180056526;180056526;180056526;180056526;180056526;180056526;180057133;180056526;180056526;180057052;180057049;180057052;180057052;180057052;180057052;180057052;180057052;180057490;180057490;180057490;180057490;180057490;180057630;180057590;180057627;180061274;180061274;180061274;180061274;180061274;180061274…	-;-;-;-;-;-;-;-;-;-;-;-;-;-;-;-;-;-;-;-;-;-;-;-;-;-;-;-;-;-;-;-;-;-;-;-;-;-;-;-;-;-;-;-;-;-;-;-;-;-;-;-;-;-;-;-;-;-;-;-;-;-;-;-;-;-;-;-;-;-;-;-;-;-;-;-;-;-;-;-;-;-	4332	8.31261	5.46011	5.67974	11.9391	7.11724	8.79523	6.46087	5.10478	6.33154
ENSMUSG00000102923	Gm31728	1;1;1	180083994;180085115;180102354	180084129;180085238;180102528	+;+;+	435	1.11117	1.36871	0.365705	0.699397	0.908691	1.18844	0.927442	0.754999	0
ENSMUSG00000055676	Gm5069	1;1;1	180154535;180154739;180158050	180155796;180155749;180158115	-;-;-	1328	1.74708	0.937428	1.23783	1.06911	2.56724	1.98536	1.40504	1.56628	2.6766
ENSMUSG00000026163	Sphkap	1;1;1;1;1;1;1;1;1;1;1;1;1;1;1;1;1;1;1;1;1;1;1;1;1;1;1;1;1;1;1;1	83231860;83233163;83241230;83241230;83241503;83241503;83242848;83243690;83245023;83245023;83245023;83253339;83253339;83253339;83258051;83258051;83266483;83266483;83268691;83268691;83316867;83317256;83317256;83339950;83339950;83339950;83362564;83362615;83385701;83385701;83385701;83385701	83234991;83234991;83241414;83241414;83241555;83241555;83243776;83243776;83245208;83245208;83245208;83257056;83256886;83257056;83258306;83258306;83266617;83266617;83268750;83268750;83317363;83317363;83317363;83340049;83340049;83340049;83362693;83362693;83385886;83385860;83385886;83385921	-;-;-;-;-;-;-;-;-;-;-;-;-;-;-;-;-;-;-;-;-;-;-;-;-;-;-;-;-;-;-;-	9602	0.100679	0.202931	0.276126	0.110897	0.123499	0.193825	0.147056	0.0684076	0.0773523
ENSMUSG00000079140	Gm6374	1	83292234	83293021	+	788	0	0	0.0672934	0.064348	0	0	0	0.208391	0.0673257
ENSMUSG00000104374	Gm37517	1	83309019	83310307	-	1289	0	0	0	0	0	0	0	0	0
ENSMUSG00000104219	Gm37989	1	83404317	83405119	-	803	0	0	0	0	0	0	0	0	0
ENSMUSG00000100580	4933436I20Rik	1;1;1;1;1;1;1;1;1;1;1;1;1	83637271;83640383;83757312;83821323;83828275;83832136;83858514;83859102;83859102;83859880;83888436;83888436;83888723	83637452;83640517;83757433;83821495;83828564;83832181;83858577;83859239;83859239;83859945;83888524;83889292;83889365	-;-;-;-;-;-;-;-;-;-;-;-;-	2146	0	0	0.0988392	0	0	0	0	0	0
ENSMUSG00000038855	Itpkb	1;1;1;1;1;1;1;1;1	180158050;180159677;180161431;180240239;180241352;180245719;180247823;180248840;180249240	180158344;180161795;180166023;180240338;180241565;180245923;180247924;180248911;180252367	+;+;+;+;+;+;+;+;+	10463	13.4156	12.7259	8.27616	14.0105	15.971	12.5846	12.5363	10.6618	11.3579
ENSMUSG00002076780	ENSMUSG00002076780	1	83773633	83773753	+	121	0	0	0	0	0	0	0	0	0
ENSMUSG00000104388	Gm37033	1	180185214	180192563	+	7350	0.0986446	0.110462	0.036073	0.186268	0.457127	0.196942	0.130362	0.0968145	0.166015
ENSMUSG00000077736	Gm24555	1	83899639	83899762	+	124	0	0	0	0	0	0	0	0	0
ENSMUSG00000103123	Gm37390	1	180200234	180201105	+	872	0	0	0	0	0	0	0	0	0.12168
ENSMUSG00000103772	Gm36933	1	180204009	180207079	+	3071	0	0	0	0	0	0	0	0	0
ENSMUSG00000053963	Stum	1;1;1;1;1;1;1;1;1;1;1;1;1;1;1;1;1;1;1	180259952;180265248;180265447;180265456;180265894;180266021;180266671;180270105;180270109;180270109;180270109;180270109;180270133;180289730;180289734;180293072;180310693;180310693;180310693	180265928;180265928;180265928;180265928;180265928;180266025;180266679;180270288;180270288;180270288;180270288;180270288;180270288;180290177;180290177;180293446;180311069;180310894;180311032	-;-;-;-;-;-;-;-;-;-;-;-;-;-;-;-;-;-;-	7375	1.33047	1.0128	0.877196	1.51947	1.21934	0.974363	1.06672	1.52152	1.2373
ENSMUSG00000104210	Gm37984	1	180300920	180304652	-	3733	0	0	0	0	0	0	0	0	0
ENSMUSG00000102608	Gm37267	1;1;1;1	180336343;180338050;180340747;180347238	180336685;180338252;180340826;180347292	-;-;-;-	681	0.141956	0	0	0.223376	0.14511	0.303655	0	0	0.155808
ENSMUSG00000045658	Pid1	1;1;1;1;1;1;1;1;1;1;1;1;1;1;1;1;1;1;1;1;1;1	84014017;84014952;84015647;84030795;84058300;84085515;84093053;84134850;84136953;84136953;84136953;84136953;84136953;84169061;84260914;84262062;84262062;84262062;84313755;84317455;84318777;84341751	84016228;84016228;84016228;84030974;84058519;84086108;84093751;84137099;84137099;84137099;84137099;84137099;84137099;84169144;84262344;84262332;84262144;84262366;84313894;84317588;84318831;84341901	-;-;-;-;-;-;-;-;-;-;-;-;-;-;-;-;-;-;-;-;-;-	8172	4.7496	2.7752	3.6792	3.73534	2.42455	4.07404	2.85719	1.84869	2.3566
ENSMUSG00000050565	Tor1aip2	1;1;1;1;1;1;1;1;1;1;1;1;1;1;1;1;1;1;1;1;1;1;1;1;1;1;1;1;1	155911149;155911472;155911518;155911879;155916636;155916636;155916663;155916663;155916821;155916821;155916821;155916821;155927040;155927040;155927040;155927040;155927040;155927040;155935157;155935157;155935157;155937334;155937334;155938959;155939339;155939339;155940447;155940447;155940447	155911854;155911666;155911837;155912300;155916880;155916748;155916748;155916748;155916880;155916880;155916880;155916880;155929482;155929482;155927415;155929482;155929275;155927369;155935333;155935288;155935333;155937915;155937915;155939440;155939440;155939440;155940588;155944607;155944607	+;+;+;+;+;+;+;+;+;+;+;+;+;+;+;+;+;+;+;+;+;+;+;+;+;+;+;+;+	9218	25.6729	22.4773	21.5607	26.7778	27.2082	27.7387	23.0265	23.2299	25.2659
ENSMUSG00000102750	Gm37058	1	84110588	84112231	-	1644	0	0	0	0	0	0	0	0	0
ENSMUSG00000101934	Gm18304	1	84145909	84146454	+	546	0	0	0	0	0	0	0	0	0
ENSMUSG00000098851	Mir6353	1	84196570	84196682	-	113	0	0	0	0	0	0	0	0	0
ENSMUSG00000015484	Fam163a	1;1;1;1;1	155951712;155955698;155957138;155963535;156032400	155955056;155955917;155957159;155963632;156032596	-;-;-;-;-	3882	0.0249026	0.0278858	0	0.0261238	0.025456	0	0	0	0
ENSMUSG00000048402	Gli2	1;1;1;1;1;1;1;1;1;1;1;1;1;1;1;1;1;1;1;1;1;1;1;1;1;1;1;1;1;1;1;1;1;1;1;1;1;1;1;1;1;1;1;1;1;1;1;1;1;1;1;1;1;1;1;1;1;1;1;1;1;1;1;1;1;1;1;1;1	118761862;118767984;118769646;118772081;118773647;118776113;118776190;118776190;118776190;118776190;118776190;118776192;118776192;118780988;118780988;118780988;118780988;118780988;118780988;118780988;118780988;118782171;118782171;118782171;118782171;118782171;118782171;118782171;118782171;118783166;118783166;118783166;118783166;118783166;118783166;118783166;118783166;118794302;118794302;118794302…	118765907;118768320;118769927;118772245;118773796;118776247;118776247;118776247;118776247;118776247;118776247;118776247;118776247;118781110;118781110;118781110;118781110;118781110;118781110;118781110;118781110;118782387;118782387;118782387;118782387;118782387;118782338;118782387;118782387;118783367;118783367;118783367;118783367;118783367;118783367;118783367;118783367;118794487;118794487;118794487…	-;-;-;-;-;-;-;-;-;-;-;-;-;-;-;-;-;-;-;-;-;-;-;-;-;-;-;-;-;-;-;-;-;-;-;-;-;-;-;-;-;-;-;-;-;-;-;-;-;-;-;-;-;-;-;-;-;-;-;-;-;-;-;-;-;-;-;-;-	6869	1.29477	0.630383	1.15025	0.834154	0.568262	1.25687	0.939729	0.605626	0.710561
ENSMUSG00000098273	Mir6346	1	118881950	118882030	+	81	0	0	0	0	0	0	0	0	0
ENSMUSG00000097408	Gm26831	1	118986199	118987578	+	1380	0	0	0	0	0	0	0	0.0793296	0
ENSMUSG00000096939	Gm8321	1	119085316	119086295	+	980	0	0	0	0	0	0	0	0	0
ENSMUSG00000100767	Gm3508	1	119169692	119170483	-	792	0	0	0	0	0	0	0	0	0
ENSMUSG00000099860	Gm29456	1;1;1;1	119233076;119237369;119243158;119254374	119233405;119237507;119243266;119254563	-;-;-;-	768	0.0629373	0	0	0	0	0	0	0	0
ENSMUSG00000101179	Gm29455	1;1;1;1;1	119256930;119256972;119265117;119308889;119310907	119257111;119257111;119266303;119309002;119313311	+;+;+;+;+	3888	0	0	0	0	0	0	0	0	0
ENSMUSG00000037035	Inhbb	1;1	119343195;119348357	119345827;119349978	-;-	4255	5.30502	1.6664	1.19638	5.02892	1.98569	4.85991	1.90815	3.40903	6.63314
ENSMUSG00000036766	Dner	1;1;1;1;1;1;1;1;1;1;1;1;1;1;1;1;1;1;1;1;1;1;1;1;1	84347560;84361506;84373336;84383660;84396370;84423116;84454066;84472452;84511665;84512573;84558377;84558377;84558436;84560725;84560725;84560725;84560725;84563034;84563034;84563034;84563034;84601380;84618146;84673174;84673174	84348596;84361752;84373467;84383773;84396492;84423340;84454179;84472605;84512718;84512718;84558543;84558543;84558543;84560819;84560819;84560819;84560819;84563342;84563342;84563342;84563342;84601562;84618206;84673740;84673942	-;-;-;-;-;-;-;-;-;-;-;-;-;-;-;-;-;-;-;-;-;-;-;-;-	4784	0.141451	0	0.0443372	0.0211983	0.289189	0.140482	0.379488	0	0.0443584
ENSMUSG00000104396	Gm37959	1	84370224	84373120	-	2897	0	0	0	0	0	0	0	0	0
ENSMUSG00000102481	Gm37925	1	84642910	84647164	-	4255	0	0	0	0	0	0	0	0	0
ENSMUSG00000005886	Ncoa2	1;1;1;1;1;1;1;1;1;1;1;1;1;1;1;1;1;1;1;1;1;1;1;1;1;1;1;1;1;1;1;1;1;1;1;1;1;1;1;1;1;1;1;1;1;1;1;1;1;1;1;1;1;1;1;1;1;1;1;1;1;1;1;1;1;1;1;1;1;1;1;1;1;1;1;1;1;1;1;1;1;1;1;1;1;1;1;1;1;1;1;1;1;1;1;1;1;1;1;1;1;1;1;1;1;1;1;1;1;1;1;1;1;1;1;1	13209329;13209383;13212699;13215525;13216823;13217099;13217099;13217099;13218541;13218541;13218541;13218541;13218653;13219155;13219155;13219155;13219155;13220914;13220914;13220914;13220914;13222603;13222603;13222603;13223021;13223021;13223021;13226594;13226594;13226594;13230385;13230385;13230385;13232297;13232297;13232297;13234725;13235120;13236149;13237120;13237120;13237120;13237120;13244303;132…	13212996;13212996;13212996;13216854;13217188;13217188;13217188;13217188;13218739;13218731;13218739;13218739;13218739;13219332;13219332;13219332;13219332;13221142;13221242;13221142;13221142;13222680;13222680;13222680;13223299;13223299;13223299;13226759;13226759;13226759;13230514;13230514;13230514;13232512;13232512;13232512;13235326;13235326;13237330;13237330;13237330;13237330;13237330;13245572;132…	-;-;-;-;-;-;-;-;-;-;-;-;-;-;-;-;-;-;-;-;-;-;-;-;-;-;-;-;-;-;-;-;-;-;-;-;-;-;-;-;-;-;-;-;-;-;-;-;-;-;-;-;-;-;-;-;-;-;-;-;-;-;-;-;-;-;-;-;-;-;-;-;-;-;-;-;-;-;-;-;-;-;-;-;-;-;-;-;-;-;-;-;-;-;-;-;-;-;-;-;-;-;-;-;-;-;-;-;-;-;-;-;-;-;-;-	15642	6.38731	5.27352	4.92236	7.91941	4.49498	6.61668	5.79674	5.24558	5.19266
ENSMUSG00000093254	Mir5126	1	84673560	84673636	+	77	0	0	0	0	0	0	0	0	0
ENSMUSG00000004451	Ralb	1;1;1;1;1;1;1;1;1;1	119398035;119399875;119403625;119403625;119405645;119405645;119408863;119411224;119432307;119432307	119399555;119400154;119403802;119403802;119405809;119405853;119411386;119411386;119432524;119432524	-;-;-;-;-;-;-;-;-;-	4930	11.834	5.07228	5.38877	8.28991	5.81295	8.44145	7.01719	4.31904	6.27377
ENSMUSG00000101437	Gm29454	1	119427207	119427599	+	393	0	0	0	0	0	0	0	0	0
ENSMUSG00000103506	Gm38376	1	13247686	13249938	-	2253	0.042908	0	0	0	0.0438616	0	0	0	0
ENSMUSG00000098447	Gm27184	1;1;1;1	119447820;119448122;119448475;119453863	119447987;119448208;119448599;119454089	-;-;-;-	607	0.557415	0.26751	0.611517	1.00243	1.54661	0.59618	1.2462	0.360708	0.437007
ENSMUSG00000103495	Gm37409	1	13305033	13306658	-	1626	0	0	0	0.0311847	0	0	0	0.0673277	0
ENSMUSG00002076346	ENSMUSG00002076346	1	13332422	13332503	+	82	0	0	0	0	0	0	0	0	0
ENSMUSG00000102639	Gm38223	1	13360036	13360730	-	695	0	0	0	0	0	0	0	0	0
ENSMUSG00000098923	Tmem185b	1;1;1	119453890;119453903;119454654	119456713;119454277;119454959	+;+;+	2824	5.80236	4.13997	4.41268	7.36174	6.99859	6.93813	5.03583	4.30301	6.331
ENSMUSG00000104170	Gm37702	1	13367260	13369131	-	1872	0	0	0	0	0	0	0.0538779	0	0
ENSMUSG00000087782	Gm23169	1	13404722	13404833	-	112	0	0	0	0	0	0	0	0	0
ENSMUSG00000101731	3830432H09Rik	1;1;1;1;1;1	119457210;119458023;119462708;119462708;119463492;119463793	119459326;119459326;119462752;119462975;119463640;119463895	-;-;-;-;-;-	2637	0.0183299	0	0	0	0	0	0	0	0
ENSMUSG00000103085	Gm38120	1	13413787	13418428	-	4642	0.0208255	0	0	0	0	0	0.0217276	0	0.0228577
ENSMUSG00000084505	Gm25322	1	119457941	119458044	+	104	0	0	0	0	0	0	0	0	0
ENSMUSG00000102664	Gm38380	1	13424707	13426954	-	2248	0	0	0	0.0451123	0	0	0	0	0
ENSMUSG00000101476	Gm29570	1;1	13446294;13458193	13446529;13458637	+;+	681	0.0709778	0	0	0.0744585	0.0725552	0	0	0.321512	0
ENSMUSG00000101171	Gm7593	1	13477236	13477879	-	644	0.150111	0	0.164681	0.157473	0	0	0.156614	0	0.16476
ENSMUSG00000026496	Parp1	1;1;1;1;1;1;1;1;1;1;1;1;1;1;1;1;1;1;1;1;1;1;1;1;1;1;1;1;1;1;1;1;1;1;1;1;1;1;1;1;1;1;1;1	180396489;180396494;180396791;180401217;180401217;180401217;180405148;180405148;180405167;180406719;180406719;180408098;180410323;180411295;180413408;180414826;180415486;180415924;180416215;180416963;180417032;180418783;180418783;180418848;180420413;180420413;180421608;180422220;180424855;180425776;180425790;180426401;180426518;180426518;180426553;180427158;180427158;180427158;180427158;180427661…	180396718;180396718;180396938;180401382;180401273;180401382;180405189;180405263;180405263;180406933;180406726;180408200;180410439;180411471;180413555;180414966;180415725;180415992;180416347;180417158;180417158;180419215;180418911;180418911;180420901;180420496;180421730;180422348;180424953;180425928;180425928;180426645;180426645;180426645;180426645;180427219;180427671;180427761;180427219;180427775…	+;+;+;+;+;+;+;+;+;+;+;+;+;+;+;+;+;+;+;+;+;+;+;+;+;+;+;+;+;+;+;+;+;+;+;+;+;+;+;+;+;+;+;+	5293	29.8161	29.3077	32.6399	40.9827	26.614	35.3472	33.3371	32.648	29.5583
ENSMUSG00000025935	Tram1	1;1;1;1;1;1;1;1;1;1;1;1;1;1;1;1;1;1;1	13634922;13639695;13640163;13642027;13642228;13646368;13646592;13648324;13648324;13648342;13649674;13649674;13649674;13649914;13649914;13651247;13651247;13659824;13659824	13636620;13639855;13640306;13642131;13642298;13646676;13646676;13648382;13648382;13648382;13649790;13649790;13649790;13650022;13650035;13651310;13651310;13660099;13660134	-;-;-;-;-;-;-;-;-;-;-;-;-;-;-;-;-;-;-	3162	31.429	14.5501	19.6379	33.9966	22.7361	34.0234	21.1479	13.0698	20.3855
ENSMUSG00000098926	Mir6904	1	180414766	180414832	+	67	0	0	0	0	0.737464	0	0	0	0
ENSMUSG00000025937	Lactb2	1;1;1;1;1;1;1;1;1	13693554;13697580;13700219;13700289;13708455;13708455;13717609;13720945;13730553	13697128;13697661;13700437;13700437;13708635;13708633;13717735;13721108;13730770	-;-;-;-;-;-;-;-;-	4566	21.8919	20.0573	21.032	24.7312	19.2836	22.2822	18.9415	18.7733	18.6602
ENSMUSG00000102982	Gm38319	1	13711707	13712972	-	1266	0.68724	0.171015	0.544513	0.200262	0	0.122506	0.239003	0.12971	0.251434
ENSMUSG00000067813	Xkr9	1;1;1;1	13738995;13742350;13754280;13770979	13739091;13742988;13754500;13771947	+;+;+;+	1926	0	0	0.0550646	0	0.153925	0	0.0523673	0	0
ENSMUSG00000077368	Gm26273	1	13844558	13844688	-	131	0	0	0	0	0	0	0	0	0
ENSMUSG00000097711	Gm5523	1	13856107	13857103	-	997	0.533294	0.542891	0.478681	0.254294	0.545146	0.622235	0.0505814	0.549021	0.638547
ENSMUSG00000102166	Gm36947	1	13917095	13919343	-	2249	0	0	0	0	0	0	0	0	0
ENSMUSG00002075174	7SK	1	14002602	14002909	+	308	0	0	0	0	0	0	0	0	0
ENSMUSG00000104209	Gm37400	1	14179439	14183043	-	3605	0	0	0	0	0	0	0	0	0
ENSMUSG00000101523	Csnk2a1-ps3	1	156351582	156354214	+	2633	13.2359	20.8858	21.4888	15.5219	11.1281	20.3609	17.5249	18.6269	15.0514
ENSMUSG00000058729	Lin9	1;1;1;1;1;1;1;1;1;1;1;1;1;1;1;1;1;1;1;1;1;1;1;1;1;1;1;1;1;1;1;1;1;1;1;1;1;1;1;1;1;1;1;1;1;1;1;1;1;1;1;1;1;1;1;1;1;1;1;1;1;1;1;1;1;1;1;1;1;1;1;1;1;1;1;1;1;1;1;1;1;1;1	180468715;180468899;180468918;180468920;180468925;180468931;180475866;180475866;180475866;180475866;180475866;180475866;180476127;180478307;180478307;180478307;180478307;180478307;180479427;180479427;180479427;180479427;180486628;180486628;180486628;180486628;180486628;180489042;180489042;180489042;180489042;180489042;180489042;180493348;180493348;180493348;180493348;180493348;180493374;180494890…	180468962;180468962;180468962;180468962;180468962;180468962;180475898;180475898;180475898;180475898;180475898;180475898;180476758;180478401;180478401;180478401;180478401;180478401;180479531;180479531;180479531;180479531;180486761;180486761;180486761;180486761;180486761;180489167;180489167;180489167;180489167;180489167;180489167;180493505;180493505;180493505;180493505;180493505;180493505;180495023…	+;+;+;+;+;+;+;+;+;+;+;+;+;+;+;+;+;+;+;+;+;+;+;+;+;+;+;+;+;+;+;+;+;+;+;+;+;+;+;+;+;+;+;+;+;+;+;+;+;+;+;+;+;+;+;+;+;+;+;+;+;+;+;+;+;+;+;+;+;+;+;+;+;+;+;+;+;+;+;+;+;+;+	7244	1.98842	1.23286	1.03214	1.79894	1.57561	1.86265	1.31574	1.59437	1.57459
ENSMUSG00000026497	Mixl1	1;1	180520608;180524185	180522486;180524599	-;-	2294	0	0	0	0	0	0	0	0	0
ENSMUSG00000104202	Gm8101	1	180549179	180549656	+	478	0.303363	0.22647	0	0	0	0.108153	0.105501	0	0
ENSMUSG00000026499	Acbd3	1;1;1;1;1;1;1;1;1;1	180553608;180557422;180560731;180561942;180561942;180564257;180566028;180572636;180574359;180579724	180553943;180560872;180560872;180562059;180562082;180564415;180566202;180572822;180574643;180581769	+;+;+;+;+;+;+;+;+;+	6780	8.71186	6.62608	7.50046	10.4329	7.54269	9.68372	7.58677	6.02273	7.37103
ENSMUSG00000103649	Gm37768	1;1	180570775;180583030	180571289;180583401	-;-	887	2.39772	1.4035	1.31522	2.62964	4.40067	2.38962	2.33102	3.20896	3.22981
ENSMUSG00000103156	Gm38293	1;1	180591062;180596046	180591485;180596221	-;-	600	1.2084	0.992315	0.70703	1.35217	1.647	1.80941	0.168099	1.64212	0
ENSMUSG00000026596	Abl2	1;1;1;1;1;1;1;1;1;1;1;1;1;1;1;1;1;1;1;1;1;1;1;1;1;1;1;1;1;1;1;1;1	156386356;156386557;156386619;156443493;156448409;156448409;156448409;156450055;156450055;156450055;156450055;156452858;156452858;156452858;156452858;156457423;156457423;156457423;156458915;156458915;156460650;156460650;156461323;156461323;156462635;156462635;156464388;156464388;156468009;156468009;156468563;156468563;156469112	156386775;156386775;156386775;156443628;156448471;156448471;156448471;156450225;156450225;156450225;156450225;156453153;156453153;156452946;156453153;156457563;156457695;156457695;156458999;156458999;156460827;156460827;156461507;156461507;156462787;156462787;156464477;156464477;156468182;156468182;156470286;156468799;156477138	+;+;+;+;+;+;+;+;+;+;+;+;+;+;+;+;+;+;+;+;+;+;+;+;+;+;+;+;+;+;+;+;+	10800	8.09626	6.99632	7.44345	7.89233	6.48736	9.08533	8.84387	6.92834	6.7986
ENSMUSG00000104293	Gm38043	1	156410678	156415818	+	5141	0.0188041	0.0105284	0.0412583	0.0986311	0.0576659	0.0100559	0	0.0212945	0.020639
ENSMUSG00000026219	Trip12	1;1;1;1;1;1;1;1;1;1;1;1;1;1;1;1;1;1;1;1;1;1;1;1;1;1;1;1;1;1;1;1;1;1;1;1;1;1;1;1;1;1;1;1;1;1;1;1;1;1;1;1;1;1;1;1;1;1;1;1;1;1;1;1;1;1;1;1;1;1;1;1;1;1;1;1;1;1;1;1;1;1;1;1;1;1;1;1;1;1;1;1;1;1;1;1;1;1;1;1;1;1;1;1;1;1;1;1;1;1;1;1;1;1;1;1;1;1;1;1;1;1;1;1;1;1;1;1;1;1;1;1;1;1;1;1;1;1;1;1;1;1;1;1;1;1;1;1;1;1;1;1;1;1;1;1;1;1;1;1;1;1;1;1;1;1;1;1;1;1;1;1;1;1;1;1;1;1;1;1;1;1;1;1;1;1;1;1;1;1;1;1;1;1;1;1;1;1;1;1…	84698910;84698910;84701985;84701985;84702298;84703117;84703117;84703117;84703117;84703117;84703457;84703457;84703457;84703457;84703457;84703924;84703924;84703924;84703924;84703924;84703931;84705846;84705846;84705846;84705846;84705846;84705846;84706328;84708253;84708253;84708253;84708253;84708253;84709344;84709344;84709344;84709344;84709344;84709344;84709734;84709734;84709734;84709734;84714703;847…	84702535;84702535;84702535;84702535;84702535;84703220;84703220;84703220;84703220;84703220;84703551;84703551;84703551;84703551;84703551;84704037;84704037;84704037;84704037;84704037;84704037;84706010;84706597;84706010;84706010;84706010;84706010;84708417;84708417;84708320;84708417;84708417;84708417;84709498;84709495;84709424;84709498;84709498;84709498;84709848;84709848;84709848;84709848;84714801;847…	-;-;-;-;-;-;-;-;-;-;-;-;-;-;-;-;-;-;-;-;-;-;-;-;-;-;-;-;-;-;-;-;-;-;-;-;-;-;-;-;-;-;-;-;-;-;-;-;-;-;-;-;-;-;-;-;-;-;-;-;-;-;-;-;-;-;-;-;-;-;-;-;-;-;-;-;-;-;-;-;-;-;-;-;-;-;-;-;-;-;-;-;-;-;-;-;-;-;-;-;-;-;-;-;-;-;-;-;-;-;-;-;-;-;-;-;-;-;-;-;-;-;-;-;-;-;-;-;-;-;-;-;-;-;-;-;-;-;-;-;-;-;-;-;-;-;-;-;-;-;-;-;-;-;-;-;-;-;-;-;-;-;-;-;-;-;-;-;-;-;-;-;-;-;-;-;-;-;-;-;-;-;-;-;-;-;-;-;-;-;-;-;-;-;-;-;-;-;-;-…	16601	24.0587	20.9841	22.6087	27.8318	19.7658	28.1547	26.5803	22.7608	22.0986
ENSMUSG00000103505	Gm38374	1	84784879	84786911	-	2033	0	0	0	0	0	0	0	0	0
ENSMUSG00000104503	Gm37738	1	84797689	84802404	-	4716	0	0	0.0224882	0	0	0	0	0	0
ENSMUSG00000073633	Fbxo36	1;1;1;1;1;1;1;1;1;1;1;1;1;1;1;1;1	84817562;84817574;84825601;84844157;84846872;84858813;84858813;84858813;84858813;84874211;84874211;84874211;84874211;84877718;84877718;84877718;84877718	84817689;84817689;84825799;84844264;84847811;84858921;84858921;84858921;84858921;84874383;84874383;84874383;84874383;84878208;84878208;84878208;84878208	+;+;+;+;+;+;+;+;+;+;+;+;+;+;+;+;+	2148	2.40779	1.6127	1.85151	2.38423	1.58719	2.81592	2.04254	1.47801	2.86504
ENSMUSG00000026220	Slc16a14	1;1;1;1;1;1;1	84883619;84889917;84900575;84907008;84907055;84912434;84912581	84885150;84890894;84900718;84907285;84907285;84912578;84912855	-;-;-;-;-;-;-	3352	0.11536	0.0484424	0.0316392	0.302543	0	0.154228	0	0	0.126617
ENSMUSG00000118590	Gm15433	1;1	84936703;84941367	84936895;84942293	+;+	1120	0.258942	0.193308	0.0473457	0.498008	0.132348	0.230792	0.090053	0.0977454	0
ENSMUSG00000099693	Gm29284	1;1;1	84968359;84970111;84970696	84968412;84970253;84970753	-;-;-	255	0	0	0	0	0	0	0	0	0
ENSMUSG00000026104	Stat1	1;1;1;1;1;1;1;1;1;1;1;1;1;1;1;1;1;1;1;1;1;1;1;1;1;1;1;1;1;1;1;1;1;1;1;1;1;1;1;1;1;1;1;1;1;1;1;1;1;1;1;1;1;1;1;1;1;1;1;1;1;1;1;1;1;1;1;1;1;1;1;1;1;1;1;1;1;1;1;1;1;1;1;1;1;1;1;1;1;1;1;1;1;1;1;1;1;1;1;1;1;1;1;1;1;1;1;1;1;1;1;1;1;1;1;1;1;1;1;1;1;1;1;1;1;1;1;1;1;1;1;1;1;1;1;1;1;1;1;1;1;1;1;1;1;1;1;1;1;1;1;1;1;1;1;1;1;1;1;1;1;1;1;1;1;1;1;1;1;1;1;1;1;1;1;1;1	52158599;52158614;52158649;52158651;52158657;52158708;52158718;52158731;52158783;52159071;52159071;52159071;52159071;52159071;52159071;52159071;52159071;52159071;52161750;52161750;52161750;52161750;52161750;52161750;52161750;52161750;52162273;52162273;52162273;52162273;52162273;52162273;52162273;52162273;52165679;52165679;52165679;52165679;52165679;52165679;52165679;52165679;52171703;52171703;521…	52158782;52158782;52158763;52158767;52158782;52158763;52158782;52158782;52158952;52159194;52159553;52159231;52159194;52159194;52159231;52159269;52159231;52159231;52161880;52161880;52161880;52161880;52161880;52161880;52161880;52161880;52162417;52162417;52162417;52162417;52162417;52162417;52162417;52162417;52165777;52165777;52165777;52165777;52165777;52165777;52165777;52165777;52171792;52171792;521…	+;+;+;+;+;+;+;+;+;+;+;+;+;+;+;+;+;+;+;+;+;+;+;+;+;+;+;+;+;+;+;+;+;+;+;+;+;+;+;+;+;+;+;+;+;+;+;+;+;+;+;+;+;+;+;+;+;+;+;+;+;+;+;+;+;+;+;+;+;+;+;+;+;+;+;+;+;+;+;+;+;+;+;+;+;+;+;+;+;+;+;+;+;+;+;+;+;+;+;+;+;+;+;+;+;+;+;+;+;+;+;+;+;+;+;+;+;+;+;+;+;+;+;+;+;+;+;+;+;+;+;+;+;+;+;+;+;+;+;+;+;+;+;+;+;+;+;+;+;+;+;+;+;+;+;+;+;+;+;+;+;+;+;+;+;+;+;+;+;+;+;+;+;+;+;+;+	7105	5.9731	2.94057	2.76145	8.28571	5.28524	5.9592	3.32176	2.80428	4.09935
ENSMUSG00000026383	Epb41l5	1;1;1;1;1;1;1;1;1;1;1;1;1;1;1;1;1;1;1;1;1;1;1;1;1;1;1;1;1;1;1;1;1;1;1;1;1;1;1;1;1;1;1;1;1;1;1;1;1;1;1;1;1;1;1;1;1;1;1;1;1;1;1;1;1;1;1;1;1;1;1;1;1;1;1;1;1;1;1;1;1;1;1;1;1;1;1;1;1;1;1;1;1;1;1;1;1;1;1;1;1;1;1;1;1	119472767;119475861;119477617;119477617;119478252;119478252;119481936;119481936;119481957;119482782;119482782;119482782;119495526;119495526;119495526;119497775;119497775;119497775;119500536;119500536;119500536;119505867;119506644;119506644;119506644;119518472;119522804;119523172;119526735;119526735;119526735;119526735;119526735;119526735;119527928;119527928;119527928;119527928;119527928;119532958…	119476925;119476925;119477747;119477747;119478293;119478293;119482010;119482010;119482010;119482872;119482872;119482872;119495590;119495590;119495590;119497903;119497903;119497903;119500633;119500633;119500633;119508154;119506807;119506807;119506807;119523789;119523789;119523789;119526850;119526970;119526850;119526850;119526850;119526850;119527967;119527967;119528035;119527991;119527967;119532985…	-;-;-;-;-;-;-;-;-;-;-;-;-;-;-;-;-;-;-;-;-;-;-;-;-;-;-;-;-;-;-;-;-;-;-;-;-;-;-;-;-;-;-;-;-;-;-;-;-;-;-;-;-;-;-;-;-;-;-;-;-;-;-;-;-;-;-;-;-;-;-;-;-;-;-;-;-;-;-;-;-;-;-;-;-;-;-;-;-;-;-;-;-;-;-;-;-;-;-;-;-;-;-;-;-	14758	0.743478	0.50246	0.585678	1.20598	0.37163	0.585002	0.5194	0.652784	0.639882
ENSMUSG00000099569	Gm18301	1	52173602	52174489	-	888	0.0544323	0	0	0.114203	0	0	0.0567902	0	0
ENSMUSG00000102687	Gm37219	1	119558474	119559399	-	926	0	0	0	0	0	0	0	0	0
ENSMUSG00000060519	Tor3a	1;1;1;1;1;1;1;1;1;1;1;1;1;1;1;1;1;1;1;1;1;1;1;1;1;1;1;1;1;1;1;1;1;1;1;1;1;1;1;1;1	156481187;156481187;156481187;156482593;156482593;156482897;156482897;156483242;156484042;156484042;156484042;156484042;156484042;156484042;156485935;156488499;156494169;156494169;156494169;156494169;156494169;156494169;156494262;156496684;156496941;156496941;156496941;156496941;156496941;156500809;156501100;156501100;156501100;156501100;156501100;156501656;156501656;156501656;156501656;156501656…	156483513;156483513;156483513;156482809;156482809;156483513;156483513;156483513;156484166;156484166;156484166;156484166;156484166;156484166;156486028;156488650;156494347;156494300;156494347;156494347;156494347;156494347;156494347;156496753;156497206;156497206;156497206;156497206;156497206;156501216;156501216;156501216;156501216;156501216;156501216;156501884;156501905;156501884;156501926;156501926…	-;-;-;-;-;-;-;-;-;-;-;-;-;-;-;-;-;-;-;-;-;-;-;-;-;-;-;-;-;-;-;-;-;-;-;-;-;-;-;-;-	3892	12.618	5.88269	7.00308	15.191	11.7939	10.2677	8.05942	6.00537	7.26543
ENSMUSG00000060743	H3f3a	1;1;1;1;1;1;1;1;1;1;1;1;1;1;1;1;1;1;1;1;1;1;1;1;1;1;1;1	180628397;180630262;180630589;180630696;180637313;180637682;180637682;180637682;180637682;180637798;180637806;180639364;180639364;180639364;180639364;180639364;180639364;180639364;180640255;180640255;180641036;180641036;180641036;180641036;180641036;180641036;180641036;180641349	180630770;180630767;180630770;180630770;180637835;180637835;180637835;180637835;180637835;180637835;180637835;180639514;180639514;180639514;180639551;180639514;180639514;180639514;180640311;180640351;180641168;180641168;180641099;180641168;180641112;180641197;180641112;180641508	-;-;-;-;-;-;-;-;-;-;-;-;-;-;-;-;-;-;-;-;-;-;-;-;-;-;-;-	3504	235.996	172.311	170.144	238.105	220.047	247.244	189.356	182.755	192.21
ENSMUSG00000073485	H3f3aos	1;1;1	180641341;180641349;180644294	180641438;180644253;180644424	+;+;+	3044	1.95312	1.01353	1.25426	1.64912	1.03884	1.35867	1.93833	2.08592	1.18514
ENSMUSG00000084558	Gm24836	1	180660334	180660441	+	108	0	0	0	0.939005	0.457501	0	0	0	0
ENSMUSG00000038806	Sde2	1;1;1;1;1;1;1;1;1	180678692;180683368;180685688;180687466;180688663;180689665;180689923;180693637;180693637	180678857;180683485;180685799;180687635;180688783;180690406;180690406;180695678;180693818	+;+;+;+;+;+;+;+;+	3471	13.48	8.85731	10.2357	13.3668	11.26	13.077	11.1582	9.85621	11.6468
ENSMUSG00000052477	C130026I21Rik	1;1;1;1;1;1;1;1;1;1;1;1;1;1;1;1;1;1;1;1;1;1;1;1;1;1;1;1;1;1;1;1;1;1;1	84970411;85089988;85090139;85091214;85091214;85219007;85223361;85223361;85224018;85224065;85224391;85226020;85226020;85226020;85226020;85231824;85231824;85231824;85231824;85232235;85232235;85232235;85232235;85235107;85237416;85237416;85237416;85238458;85238458;85238458;85239556;85247754;85247754;85247754;85247754	84970797;85090330;85090330;85091376;85091376;85219618;85223428;85223428;85224118;85224857;85224857;85226100;85226100;85226100;85226100;85231904;85231904;85231904;85231904;85232297;85232297;85232297;85232269;85235190;85237587;85237587;85237587;85238620;85238620;85238620;85239791;85248287;85248264;85247864;85247899	-;-;-;-;-;-;-;-;-;-;-;-;-;-;-;-;-;-;-;-;-;-;-;-;-;-;-;-;-;-;-;-;-;-;-	3827	0.0631511	0.0707163	0.124705	0.0397488	0.0129109	0.148594	0.0131773	0	0
ENSMUSG00000103979	Gm20305	1	180681847	180682023	-	177	3.55009	3.05798	0.898767	1.1459	4.46645	0.584151	5.98318	4.32952	2.39786
ENSMUSG00000064281	Rpl19-ps1	1	84989835	84990425	+	591	0.24536	0.274753	0	1.20116	0.167208	1.13717	0.341318	0	0.0897676
ENSMUSG00002076475	ENSMUSG00002076475	1	84990088	84990167	+	80	0	0	0	0	0	0	0	0	0
ENSMUSG00000118640	Gm7582	1	85005675	85006565	-	891	0.216996	0	0	0.170728	0.0554546	0.116043	0.056599	0	0
ENSMUSG00000104251	Gm18036	1;1	180702443;180702774	180702596;180702891	+;+	272	0	0	0	0	0	0	0	0	0
ENSMUSG00000061852	Gm53056	1;1	85016786;85019518	85016954;85019679	-;-	331	0.29206	0	0	0.306382	0.447825	0	0.304711	0	0
ENSMUSG00000089976	Gm2389	1;1	85038875;85040265	85038964;85040363	+;+	189	0.255745	0	0	0	0.261429	0	0	0	0
ENSMUSG00000033557	Fam20b	1;1;1;1;1;1;1;1;1;1;1;1;1;1;1;1;1;1;1;1;1;1;1;1;1;1	156506102;156506141;156513527;156513761;156513761;156514926;156514926;156514926;156518047;156518047;156518047;156526297;156526297;156526297;156526301;156529212;156529967;156529969;156529969;156530808;156533238;156533238;156544458;156544458;156546436;156546436	156509212;156509212;156513820;156513820;156513820;156515117;156515117;156515117;156518218;156518218;156518218;156526455;156526406;156526406;156526406;156533737;156530055;156530055;156530055;156531364;156533737;156533737;156544552;156544550;156546656;156546642	-;-;-;-;-;-;-;-;-;-;-;-;-;-;-;-;-;-;-;-;-;-;-;-;-;-	8770	16.3857	16.0466	17.6072	17.6055	13.4934	18.3918	18.211	15.1355	14.0345
ENSMUSG00000102961	Gm19918	1	156506115	156506514	+	400	0	0	0	0	0	0	0	0	0
ENSMUSG00000046057	Gm15428	1	156621082	156621414	+	333	0	0	0	0	0	0	0	0.328753	0
ENSMUSG00000101279	Gm18342	1;1;1;1;1;1;1;1	85045115;85045368;85045733;85046532;85050519;85052802;85055801;85057860	85045177;85045445;85045838;85046647;85050560;85052849;85055943;85057957	-;-;-;-;-;-;-;-	694	0.348241	0	0.0764081	0.657574	0.35598	1.19187	0	0.0788724	0.229334
ENSMUSG00000066652	Lefty2	1;1;1;1;1;1	180720673;180721700;180722023;180722161;180725015;180725015	180720998;180721946;180722406;180722406;180725052;180726668	+;+;+;+;+;+	2611	0	0.0207301	0	0	0	0	0	0	0
ENSMUSG00000025932	Eya1	1;1;1;1;1;1;1;1;1;1;1;1;1;1;1;1;1;1;1;1;1;1;1;1;1;1;1;1;1;1;1;1;1;1;1;1;1;1;1;1;1;1;1;1;1;1;1;1;1;1;1;1;1;1;1;1;1;1;1;1;1;1;1;1;1;1;1;1;1;1;1;1;1;1;1;1;1;1;1;1;1;1;1;1;1;1;1;1;1;1;1;1;1;1;1;1;1	14239178;14239182;14239890;14240867;14249704;14249704;14249704;14249704;14253381;14253381;14253381;14253381;14253605;14253605;14253605;14253605;14254573;14254573;14254573;14254573;14254850;14254850;14254850;14254850;14278150;14279119;14279119;14279119;14279119;14279119;14299717;14299717;14299717;14299717;14299717;14301637;14301637;14301637;14301637;14301637;14322652;14322652;14322652;14322652;143…	14241220;14241220;14241220;14241220;14249804;14249804;14249804;14249804;14253502;14253502;14253502;14253502;14253719;14253719;14253719;14253719;14254733;14254733;14254733;14254733;14254908;14254908;14254908;14254908;14278325;14279208;14279208;14279208;14279208;14279208;14299800;14299800;14299800;14299800;14299800;14301776;14301716;14301776;14301776;14301776;14322838;14322838;14322838;14322838;143…	-;-;-;-;-;-;-;-;-;-;-;-;-;-;-;-;-;-;-;-;-;-;-;-;-;-;-;-;-;-;-;-;-;-;-;-;-;-;-;-;-;-;-;-;-;-;-;-;-;-;-;-;-;-;-;-;-;-;-;-;-;-;-;-;-;-;-;-;-;-;-;-;-;-;-;-;-;-;-;-;-;-;-;-;-;-;-;-;-;-;-;-;-;-;-;-;-	7808	7.35438	9.37921	9.1548	7.79946	9.06189	8.70009	10.2435	9.66738	9.82507
ENSMUSG00002075819	ENSMUSG00002075819	1	14252802	14252901	+	100	0	0.541263	0	0	0	0	0	0.547374	1.06105
ENSMUSG00000102588	Gm37444	1	14325776	14326214	-	439	0	0	0	0	0	0	0	0	0.241698
ENSMUSG00000054493	Gm9947	1;1;1;1;1;1	14823161;14825678;14826421;14844041;14845754;14846747	14823197;14828597;14826461;14844161;14845832;14847155	+;+;+;+;+;+	3566	0.257538	0.106249	0.118962	0.0995355	0.0831353	0.130476	0.0282836	0.0767491	0.193406
ENSMUSG00000089844	A530032D15Rik	1;1;1;1;1;1;1;1;1;1;1;1;1;1;1;1;1;1;1	85060790;85062800;85066128;85067248;85067248;85068798;85068798;85072018;85072018;85077198;85077198;85077198;85078253;85078253;85078253;85087058;85087058;85087058;85087530	85060834;85062865;85066537;85067301;85067301;85068910;85068910;85072080;85072080;85077369;85077369;85077369;85078415;85078415;85078415;85087176;85087574;85087170;85087567	-;-;-;-;-;-;-;-;-;-;-;-;-;-;-;-;-;-;-	1603	0.331687	0	0.06616	0.60101	0.061647	0.838509	0.440434	0	0.0330958
ENSMUSG00000073631	Gm10553	1;1	85077233;85077885	85078795;85078256	+;+	1563	0	0	0	0.0648832	0	0	0	0	0
ENSMUSG00000026520	Pycr2	1;1;1;1;1;1;1;1;1;1;1;1;1;1;1;1;1;1	180731858;180731874;180731888;180732309;180732309;180732309;180733439;180733439;180733480;180733728;180733728;180734160;180734160;180734355;180734355;180734355;180735042;180735042	180732095;180732095;180732095;180733949;180732379;180732379;180734184;180733618;180733618;180734252;180733949;180734252;180734252;180734467;180734518;180734518;180735652;180735653	+;+;+;+;+;+;+;+;+;+;+;+;+;+;+;+;+;+	2958	12.1738	8.16103	9.21433	12.2223	10.9076	12.7583	10.6383	9.51151	11.4248
ENSMUSG00000025930	Msc	1;1;1;1;1;1;1	14823570;14823970;14824159;14824730;14824991;14825454;14825454	14824549;14824549;14824889;14824766;14826216;14826214;14825577	-;-;-;-;-;-;-	2546	3.34136	0.999189	1.89532	2.33018	3.47384	2.43664	1.96093	2.06394	2.31298
ENSMUSG00000103492	Gm37412	1	14858869	14863189	+	4321	0.111863	0.0876843	0.18408	0.0704091	0.0686092	0.0717852	0.0466833	0.0633389	0
ENSMUSG00000081201	Smt3h2-ps4	1	14910093	14910380	-	288	1.17483	0.939692	0.920612	1.76063	1.54406	1.61554	0	1.14036	1.47368
ENSMUSG00000038793	Lefty1	1;1;1;1;1;1	180762587;180764112;180764436;180764574;180765177;180765177	180762924;180764358;180764819;180764819;180765965;180765375	+;+;+;+;+;+	1758	1.37474	1.04681	1.05572	1.49984	0.562117	1.7056	0.401602	0.747269	0.754446
ENSMUSG00000082193	Rpl5-ps1	1	14935296	14936189	+	894	0.432536	0.121088	1.06766	0.680621	0.165806	0.925232	0.394863	0.122455	1.06817
ENSMUSG00000072109	A530040E14Rik	1;1;1;1;1;1;1;1;1;1;1;1;1;1;1;1;1;1;1;1;1;1;1;1;1;1;1	85083667;85084355;85084365;85084373;85084375;85084906;85089211;85089211;85089211;85089530;85089530;85089530;85089530;85089533;85089913;85090172;85090172;85090172;85090172;85090172;85090172;85090768;85090768;85090768;85090768;85090768;85090768	85084411;85084411;85084411;85084411;85084411;85085011;85089287;85089287;85089287;85089680;85089680;85089680;85089680;85089680;85090032;85090306;85090306;85090306;85090306;85090306;85090306;85091746;85091495;85091304;85091184;85091756;85091753	+;+;+;+;+;+;+;+;+;+;+;+;+;+;+;+;+;+;+;+;+;+;+;+;+;+;+	2323	0.998761	0.0699005	0.205443	2.22645	0.680638	1.04596	0.19538	0.0706898	0
ENSMUSG00000090128	Gm16038	1;1	85093040;85094909	85093182;85094958	+;+	193	0.50089	0	0	0	0	0	0	0	0
ENSMUSG00000090186	Gm52951	1	85134533	85135420	-	888	0	0	0	0.0571016	0.055642	0	0	0	0
ENSMUSG00000089716	Gm6264	1;1;1;1;1;1;1;1;1;1;1;1;1;1;1;1;1;1;1	85137485;85138584;85138584;85141632;85141632;85142025;85142025;85146875;85146875;85148840;85148840;85158193;85160195;85163279;85165549;85169830;85170223;85170491;85171883	85137741;85138667;85138667;85141694;85141694;85142105;85142105;85146976;85146976;85148961;85148876;85158297;85160337;85163326;85165590;85169935;85170300;85170634;85171981	+;+;+;+;+;+;+;+;+;+;+;+;+;+;+;+;+;+;+	1474	0.360715	0	0	0.0344004	0.0670421	0	0.0684256	0.0371353	0.0719846
ENSMUSG00000079457	Gm7609	1;1;1;1;1;1;1	85177334;85177429;85179861;85179861;85185725;85190348;85190348	85177443;85177443;85180029;85180029;85185918;85191507;85191261	+;+;+;+;+;+;+	1633	0.0591989	0	0.194834	0.279459	0.151286	0.0316579	0	0	0.0649757
ENSMUSG00000118618	Gm52950	1;1;1;1	85177334;85177418;85179861;85179861	85177443;85177443;85180029;85180892	+;+;+;+	1142	0	0	0	0	0	0.0452691	0	0	0
ENSMUSG00000090252	Gm16028	1;1	85224572;85232840	85225114;85233186	+;+	890	0.10862	0	0	0	0.0555169	0.0580869	0	0	0
ENSMUSG00000026384	Ptpn4	1;1;1;1;1;1;1;1;1;1;1;1;1;1;1;1;1;1;1;1;1;1;1;1;1;1;1;1;1;1;1;1;1;1;1;1;1;1;1;1;1;1;1;1;1;1;1;1;1;1;1;1;1;1;1;1;1;1;1;1;1;1;1;1;1;1;1;1;1;1;1;1;1;1;1;1;1;1;1;1;1;1;1;1;1;1;1;1;1;1;1;1;1;1;1;1	119580197;119585774;119595244;119595244;119603279;119603279;119606485;119606485;119607779;119607779;119610214;119610214;119610435;119612197;119612197;119615340;119615340;119617531;119619331;119619331;119619476;119619476;119620480;119620480;119620554;119633754;119633885;119633885;119633885;119635506;119635506;119635506;119643677;119643677;119643677;119643677;119649594;119649594;119649594;119653763…	119587647;119587647;119595379;119595379;119603427;119603427;119606613;119606613;119607925;119607925;119610275;119610275;119610525;119612363;119612363;119615367;119615496;119617776;119619387;119619387;119619559;119619559;119620639;119620639;119620639;119634043;119634043;119634043;119634043;119635631;119635631;119635631;119643745;119643723;119643745;119643745;119649766;119649766;119649766;119653826…	-;-;-;-;-;-;-;-;-;-;-;-;-;-;-;-;-;-;-;-;-;-;-;-;-;-;-;-;-;-;-;-;-;-;-;-;-;-;-;-;-;-;-;-;-;-;-;-;-;-;-;-;-;-;-;-;-;-;-;-;-;-;-;-;-;-;-;-;-;-;-;-;-;-;-;-;-;-;-;-;-;-;-;-;-;-;-;-;-;-;-;-;-;-;-;-	11321	10.4647	12.5311	10.9839	15.6092	14.5075	14.6767	13.172	11.4107	11.8561
ENSMUSG00000091876	Gm3851	1	119715499	119715816	+	318	10.792	2.72333	3.66855	3.02962	0.62151	10.0794	0.158584	1.03278	2.00199
ENSMUSG00000103146	Gm37745	1	119718493	119726655	-	8163	0	0	0	0	0	0	0	0	0
ENSMUSG00000079455	Gm16026	1;1;1;1;1;1;1;1;1;1;1;1;1;1;1;1;1;1;1;1;1;1;1;1;1;1	85244419;85244422;85244435;85250080;85250080;85250080;85250080;85250080;85250533;85250533;85250533;85250533;85252827;85252827;85252827;85252827;85252828;85253209;85253744;85254523;85254523;85257553;85259206;85260450;85261693;85263144	85244533;85244533;85244533;85250230;85250230;85250230;85250230;85250230;85251209;85250682;85250650;85250650;85253105;85252974;85252974;85252974;85252974;85255535;85253897;85254691;85254647;85257630;85259283;85260530;85261842;85263212	+;+;+;+;+;+;+;+;+;+;+;+;+;+;+;+;+;+;+;+;+;+;+;+;+;+	4005	0.120689	0.0135147	0	0.0759644	0.0863597	0.0516328	0	0	0
ENSMUSG00000100436	Gm29657	1;1	119721250;119721649	119721280;119721959	+;+	342	0	0	0	0	0	0	0	0	0
ENSMUSG00000091199	Gm2619	1;1;1;1	85286380;85292152;85294846;85304978	85286492;85292241;85295005;85305006	-;-;-;-	392	0.863141	0	0.405821	1.16417	0.756276	0	0	0	0
ENSMUSG00000090277	Gm8338	1	119745493	119745855	+	363	0	0	0	0	0	0	0	0	0
ENSMUSG00000100042	Gm29658	1	119802511	119802740	+	230	0	0	0	0	0	0	0	0	0
ENSMUSG00000089652	Gm16025	1;1;1	85304450;85304459;85318105	85304642;85304642;85320336	+;+;+	2425	0	0	0	0	0	0	0	0	0
ENSMUSG00000100636	Gm3551	1	119825191	119825854	+	664	0.29118	0	0	0	0	0.389287	0	0.41218	0
ENSMUSG00000089937	Gm7281	1;1;1;1;1	85310437;85318194;85318527;85318893;85319692	85310535;85318336;85318605;85318998;85319807	-;-;-;-;-	543	0	0	0	0	0	0	0	0	0
ENSMUSG00000101224	Gm28209	1;1;1;1	119830860;119831589;119832374;119834424	119831002;119831893;119832496;119834627	+;+;+;+	775	0.56132	0.558723	0.547378	0.0654274	0.38253	0.133412	0.455494	0.70629	0.41073
ENSMUSG00000118591	Gm52955	1	85411973	85412863	-	891	0.054249	0	0	0.113819	0.0554546	0	0	0	0
ENSMUSG00000036975	Tmem177	1;1	119835620;119840863	119838884;119840938	-;-	3341	9.63535	9.83378	10.9038	10.7605	10.0713	10.0733	11.1244	11.3538	9.9563
ENSMUSG00000101751	Gm2427	1;1;1;1;1;1;1;1;1	85428811;85430833;85433910;85436155;85439366;85440174;85440567;85440835;85442227	85428915;85430975;85433957;85436196;85439481;85440279;85440644;85440978;85442325	+;+;+;+;+;+;+;+;+	881	0	0	0	0.172666	0.0560841	0	0	0.310655	0.0602187
ENSMUSG00000089714	Gm16092	1;1	85438854;85454692	85441067;85454882	-;-	2405	0	0	0	0.0421674	0	0.0214958	0	0	0
ENSMUSG00000118607	Gm7592	1;1;1;1	85454323;85466751;85477385;85477408	85454436;85466919;85479899;85478298	+;+;+;+	2798	0.310953	0	0.0379037	0.289957	0.0176591	0.332578	0.0720939	0	0
ENSMUSG00000118632	ENSMUSG00000118632	1;1;1	85454411;85463990;85466751	85454436;85464149;85466919	+;+;+	355	0	0	0	0	0	0	0	0	0
ENSMUSG00000094127	G530012D18Rik	1;1	85503397;85504625	85503424;85505016	+;+	420	0	0	0	0	0	0	0	0	0
ENSMUSG00000032769	Trpa1	1;1;1;1;1;1;1;1;1;1;1;1;1;1;1;1;1;1;1;1;1;1;1;1;1;1;1;1;1;1;1;1;1;1;1;1;1;1;1;1;1;1;1;1;1;1;1;1;1;1;1;1;1	14942872;14943730;14944588;14944588;14946073;14946073;14950423;14950423;14951821;14951821;14952336;14952336;14954334;14954334;14955974;14957111;14957111;14957819;14957819;14959618;14959618;14960619;14960619;14961529;14961529;14963407;14963407;14966716;14966716;14968233;14968233;14968480;14968480;14969571;14969571;14970289;14970289;14972086;14972086;14973370;14973370;14974371;14974371;14974677;149…	14943952;14943952;14944685;14944685;14946183;14946183;14950491;14950491;14952003;14952003;14952465;14952465;14954503;14954503;14956063;14957276;14957276;14957889;14957889;14959716;14959716;14960678;14960678;14961622;14961622;14963573;14963573;14966830;14966830;14968397;14968397;14968649;14968649;14969671;14969671;14970388;14970388;14972134;14972134;14973506;14973506;14974516;14974516;14974785;149…	-;-;-;-;-;-;-;-;-;-;-;-;-;-;-;-;-;-;-;-;-;-;-;-;-;-;-;-;-;-;-;-;-;-;-;-;-;-;-;-;-;-;-;-;-;-;-;-;-;-;-;-;-	4263	0	0	0	0.047578	0	0.0485079	0.0236592	0	0
ENSMUSG00000088159	Gm26345	1	15089264	15089383	-	120	0	0	0	0	0	0	0	0	0
ENSMUSG00000073737	Gm10566	1	15339026	15340021	-	996	1.65002	2.01072	1.0648	1.06911	1.141	1.34953	1.4177	1.37393	2.18389
ENSMUSG00000092083	Kcnb2	1;1;1;1;1	15357478;15382587;15382676;15779709;15779709	15357708;15383254;15383254;15793974;15782772	+;+;+;+;+	15165	0	0.0142766	0.0349669	0	0.00651633	0.00681798	0.0199524	0	0
ENSMUSG00000102937	Gm38116	1	15434526	15436058	+	1533	0	0	0	0	0	0	0	0	0
ENSMUSG00000104149	Gm37138	1	15626473	15628561	+	2089	0	0	0	0	0	0	0	0	0
ENSMUSG00000088829	Gm25227	1	15756159	15756270	-	112	0	0	0	0	0	0	0	0	0
ENSMUSG00000077377	Gm25168	1	15828056	15828187	+	132	0	0	0	0	0	0	0	0	0
ENSMUSG00000026519	Tmem63a	1;1;1;1;1;1;1;1;1;1;1;1;1;1;1;1;1;1;1;1;1;1;1;1;1;1;1;1;1;1;1;1;1;1;1;1;1;1;1;1;1;1;1;1;1;1;1;1;1;1;1;1;1;1;1;1;1;1;1;1;1;1;1;1;1;1;1;1;1	180769909;180770023;180770024;180770139;180771600;180773471;180773527;180774131;180774131;180774131;180774131;180774131;180774131;180774131;180776378;180776378;180776378;180776378;180776378;180779697;180779697;180779697;180779697;180779697;180780546;180780546;180780546;180780546;180782373;180782373;180782373;180782373;180783558;180783558;180783558;180783985;180783985;180785542;180785542;180787632…	180770075;180770124;180770124;180770254;180771661;180773562;180774004;180774279;180774330;180774330;180774330;180774330;180774330;180774330;180776403;180776457;180776457;180776457;180776457;180779760;180779760;180779760;180779737;180779760;180780583;180780583;180780583;180780583;180782515;180782515;180782437;180782515;180783609;180783570;180783609;180784093;180784093;180785612;180785612;180788071…	+;+;+;+;+;+;+;+;+;+;+;+;+;+;+;+;+;+;+;+;+;+;+;+;+;+;+;+;+;+;+;+;+;+;+;+;+;+;+;+;+;+;+;+;+;+;+;+;+;+;+;+;+;+;+;+;+;+;+;+;+;+;+;+;+;+;+;+;+	4492	19.6593	16.8934	16.1254	19.5623	17.9843	21.015	19.4556	19.0582	19.0621
ENSMUSG00000101652	Gm6060	1;1	15830346;15830784	15830487;15830892	-;-	251	0	0	0	0	0	0	0	0	0
ENSMUSG00000100814	Gm28669	1	15830985	15831084	+	100	0	0	0	0	0	0	0	0	0
ENSMUSG00000085563	2210411M09Rik	1;1;1	180779629;180780417;180785553	180779947;180780578;180785714	-;-;-	643	0.150345	0	0	0.157718	0.076843	0.241201	0.235286	0.170256	0.165016
ENSMUSG00000103930	Gm36961	1	180803723	180803854	-	132	0.366181	0	0	0	0	0.391646	0	0	0
ENSMUSG00000036962	Cfap221	1;1;1;1;1;1;1;1;1;1;1;1;1;1;1;1;1;1;1;1;1;1;1;1;1;1;1;1;1;1;1;1;1;1;1;1;1;1;1;1;1;1;1;1;1;1;1;1;1;1;1;1;1;1	119851071;119851249;119853291;119853291;119855344;119855344;119858619;119858619;119860504;119860504;119861812;119861812;119862251;119862251;119863821;119863821;119864972;119864972;119873513;119873513;119875782;119875782;119877401;119877401;119878780;119878780;119881331;119881331;119881632;119881632;119881878;119881878;119883379;119883379;119889602;119889602;119889699;119909444;119909444;119909444…	119851357;119851357;119853386;119853386;119855436;119855436;119858710;119858710;119860662;119860662;119861943;119861943;119862358;119862358;119863901;119863901;119865099;119865099;119873618;119873618;119875880;119875880;119877490;119877490;119878867;119878867;119881439;119881439;119881743;119881743;119881995;119881995;119883538;119883538;119889705;119889705;119889705;119909544;119909544;119909544…	-;-;-;-;-;-;-;-;-;-;-;-;-;-;-;-;-;-;-;-;-;-;-;-;-;-;-;-;-;-;-;-;-;-;-;-;-;-;-;-;-;-;-;-;-;-;-;-;-;-;-;-;-;-	2915	0	0	0.0545735	0.10437	0	0.0354699	0	0	0.109199
ENSMUSG00000092245	Gm17973	1	119914525	119915044	+	520	0	0	0	0	0	0	0	0	0
ENSMUSG00000070034	Sp110	1;1;1;1;1;1;1;1;1;1;1;1;1;1;1;1;1;1;1;1;1;1;1;1;1;1;1;1;1;1;1;1;1;1;1;1;1;1;1;1;1;1;1;1;1;1;1	85504620;85504620;85504624;85506778;85506778;85506778;85507078;85507365;85507365;85511233;85511233;85511233;85511233;85511899;85512624;85512624;85512624;85513936;85513936;85515183;85515183;85515183;85516835;85516835;85516835;85519244;85519244;85521165;85521986;85521986;85523174;85523552;85523683;85523683;85523683;85523683;85524934;85525439;85525966;85525998;85526350;85526350;85526350;85526350;855…	85505066;85505066;85505066;85507466;85506920;85506920;85507466;85507466;85507466;85511301;85511301;85511301;85511301;85511999;85512773;85512773;85514016;85514016;85514016;85515260;85515260;85515260;85516912;85516912;85516912;85519510;85519510;85523448;85522154;85522154;85523448;85523830;85523830;85523830;85523830;85523830;85525161;85526117;85526117;85526117;85526500;85526500;85526500;85526500;855…	-;-;-;-;-;-;-;-;-;-;-;-;-;-;-;-;-;-;-;-;-;-;-;-;-;-;-;-;-;-;-;-;-;-;-;-;-;-;-;-;-;-;-;-;-;-;-	6781	6.42245	1.16538	1.45451	7.38049	3.27166	4.88689	1.27915	0.952517	1.07185
ENSMUSG00000090103	Gm16094	1;1	85527007;85527391	85527263;85527560	+;+	427	0.90559	0	0.124186	1.9	0.115714	1.57392	0.118102	0	0.24849
ENSMUSG00000025925	Terf1	1;1;1;1;1;1;1;1;1;1;1;1;1;1;1;1;1;1;1;1;1;1;1;1;1;1;1;1;1;1;1	15875870;15875881;15875888;15877865;15877865;15877865;15877865;15883265;15883265;15883265;15883265;15886110;15886110;15886110;15889158;15889158;15889158;15889158;15889875;15889875;15889875;15889875;15892141;15901731;15901731;15903625;15903625;15908406;15908406;15913145;15913145	15876181;15876181;15876181;15877960;15877960;15877960;15877960;15883386;15883386;15883386;15883386;15886196;15886196;15886196;15889307;15889307;15889307;15889307;15892327;15889987;15889987;15889987;15892239;15901790;15901790;15903713;15903713;15908512;15908512;15913694;15914276	+;+;+;+;+;+;+;+;+;+;+;+;+;+;+;+;+;+;+;+;+;+;+;+;+;+;+;+;+;+;+	4608	4.16435	2.02034	2.43962	3.26818	2.77717	4.08373	2.54994	2.22133	2.70559
ENSMUSG00000104379	Gm37509	1	15923555	15926723	+	3169	0.274549	0.153719	0.0669325	0.192009	0.0623668	0.358896	0.175048	0	0.133929
ENSMUSG00000026387	Sctr	1;1;1;1;1;1;1;1;1;1;1;1;1;1;1;1;1;1;1;1;1;1;1;1;1;1;1	119934624;119934764;119949888;119949888;119950196;119959294;119959294;119964065;119964065;119971181;119971181;119972361;119972361;119974389;119974389;119981404;119981404;119982002;119982002;119983115;119983115;119984124;119984124;119989624;119989624;119990842;119990848	119935061;119935061;119950002;119950002;119950240;119959401;119959401;119964168;119964168;119971278;119971278;119972493;119972493;119974542;119974542;119981464;119981464;119982071;119982071;119983206;119983206;119984250;119984250;119989665;119989665;119991266;119991264	+;+;+;+;+;+;+;+;+;+;+;+;+;+;+;+;+;+;+;+;+;+;+;+;+;+;+	2012	8.04797	10.3841	8.82909	8.11502	9.9213	9.17293	5.91521	6.06682	8.12138
ENSMUSG00000038776	Ephx1	1;1;1;1;1;1;1;1;1;1;1;1;1;1;1;1;1;1;1;1;1;1;1;1;1;1;1	180803775;180817119;180817119;180817958;180817958;180819498;180819498;180819498;180821444;180821444;180821444;180822193;180822193;180822193;180823514;180823514;180823514;180823714;180827288;180827288;180827288;180829364;180829364;180829364;180844992;180844992;180848333	180803846;180817545;180817545;180818083;180818083;180819606;180819606;180819606;180821610;180821652;180821652;180822322;180822322;180822322;180823741;180823741;180823735;180823741;180827468;180827468;180827468;180829551;180829551;180829551;180845134;180845134;180848469	-;-;-;-;-;-;-;-;-;-;-;-;-;-;-;-;-;-;-;-;-;-;-;-;-;-;-	1950	48.906	38.166	31.2997	49.068	30.2288	48.9136	33.4905	28.0143	36.103
ENSMUSG00000050777	Tmem37	1;1	119995107;120001442	119996054;120001804	-;-	1311	11.3558	11.7666	18.3634	10.2495	12.8142	14.1172	8.46265	12.7762	11.6951
ENSMUSG00000103516	Gm37431	1	180850228	180850338	-	111	0	0	0	0	0	0	0	0	0
ENSMUSG00000102858	Gm37086	1	180853843	180857294	+	3452	0	0	0	0	0	0	0	0	0
ENSMUSG00000032719	Sbspon	1;1;1;1;1	15924086;15929113;15930485;15953870;15962663	15926086;15929289;15930575;15954064;15962946	-;-;-;-;-	2748	0.721168	0.354539	0.250857	0.479753	0.557392	0.639632	0.477137	0.079676	0.463342
ENSMUSG00002076565	7SK	1	15949754	15950056	+	303	0	0	0	0.334695	0	0.170618	0	0	0
ENSMUSG00000100652	Gm7634	1	16123559	16124111	+	553	0	0	0	0	0	0	0	0	0
ENSMUSG00000038768	9130409I23Rik	1;1;1	180878802;180882322;180887242	180878965;180883064;180888232	+;+;+	1898	0	0	0	0	0	0	0.0531398	0	0
ENSMUSG00000104390	Gm17967	1	180880093	180880739	-	647	0	0	0	0	0	0	0	0	0
ENSMUSG00000103328	Gm37406	1;1	180889635;180891583	180889676;180892040	+;+	500	0	0	0	0	0	0	0	0	0
ENSMUSG00000102219	Gm6606	1;1;1	180895161;180901755;180904065	180895230;180902490;180904205	+;+;+	947	0	0	0	0.160632	0	0	0	0	0
ENSMUSG00000070031	Sp140	1;1;1;1;1;1;1;1;1;1;1;1;1;1;1;1;1;1;1;1;1;1;1;1;1;1;1;1;1;1;1;1;1;1;1;1;1;1;1;1;1	85528099;85528424;85528857;85537415;85537415;85538460;85538460;85538554;85542525;85542525;85542909;85542909;85547777;85547777;85549375;85549375;85553821;85553821;85555899;85558181;85558181;85560199;85560199;85563105;85563280;85563280;85565545;85565545;85565548;85569454;85569454;85569454;85570263;85570263;85570263;85570656;85570710;85570924;85572305;85572305;85572305	85528320;85528912;85528912;85537577;85537577;85538631;85538503;85538631;85542575;85542575;85542992;85542992;85547878;85547878;85549428;85549428;85553886;85553886;85555979;85558260;85558285;85560341;85560341;85563327;85563327;85563327;85565586;85565586;85565586;85569569;85569569;85569569;85570611;85570368;85570368;85570733;85571067;85571067;85572753;85572663;85572758	+;+;+;+;+;+;+;+;+;+;+;+;+;+;+;+;+;+;+;+;+;+;+;+;+;+;+;+;+;+;+;+;+;+;+;+;+;+;+;+;+	3328	5.96936	0.601765	1.00382	5.63741	1.97462	3.77477	0.742504	0.296056	0.972419
ENSMUSG00000067795	4930444P10Rik	1;1;1;1;1;1;1;1;1;1;1;1;1;1;1	16136203;16136203;16136203;16139024;16139024;16139024;16148792;16148792;16148792;16151054;16151054;16151054;16151892;16163198;16163198	16136498;16136498;16136498;16139079;16139079;16139079;16148924;16148924;16148924;16151217;16151217;16151436;16152734;16163549;16163549	-;-;-;-;-;-;-;-;-;-;-;-;-;-;-	2063	0.0468598	0	0	0	0.0479012	0	0	0	0
ENSMUSG00000073628	Gm10552	1;1;1;1	85531806;85537574;85537913;85539368	85532161;85537945;85538023;85539617	-;-;-;-	1056	0	0	0.200861	0.480173	0.280739	0.293735	0.0477554	0.103669	0.150718
ENSMUSG00000090246	Gm17017	1;1	85568943;85578116	85571156;85578306	-;-	2405	0.482354	0.0225057	0	0.23192	0.205447	0.300941	0.0838747	0	0.0441186
ENSMUSG00000043716	Rpl7	1;1;1;1;1;1;1;1;1;1;1;1;1;1;1;1;1;1;1;1;1;1;1;1;1;1	16171519;16171519;16171530;16171752;16171951;16171951;16172004;16172714;16172714;16172714;16172715;16172916;16172916;16172916;16172916;16172916;16173392;16173392;16173392;16173734;16173734;16173734;16174361;16174589;16174589;16174589	16171583;16171583;16172160;16172823;16172160;16172306;16172160;16172823;16172823;16172823;16172823;16173053;16173053;16173072;16173558;16173053;16173908;16173558;16173558;16173908;16173908;16173908;16174451;16174608;16174626;16174886	-;-;-;-;-;-;-;-;-;-;-;-;-;-;-;-;-;-;-;-;-;-;-;-;-;-	2687	411.314	287.451	309.184	457.111	365.877	406.748	322.097	315.713	372.81
ENSMUSG00000026516	Nvl	1;1;1;1;1;1;1;1;1;1;1;1;1;1;1;1;1;1;1;1;1;1;1;1;1;1;1;1;1;1;1;1	180914703;180919217;180920824;180921279;180922549;180922549;180923547;180924701;180926692;180926692;180929094;180929094;180932637;180932637;180934425;180936725;180939853;180941648;180945001;180947920;180951432;180954503;180957074;180957959;180958303;180962357;180963719;180964438;180966636;180966819;180969891;180971616	180921474;180919764;180921474;180921333;180922619;180923090;180924789;180924789;180926768;180926768;180929200;180929200;180932711;180932736;180934544;180936787;180939957;180941866;180945250;180948064;180951549;180954604;180957208;180958035;180958435;180962629;180966247;180964495;180966732;180966871;180969964;180971769	-;-;-;-;-;-;-;-;-;-;-;-;-;-;-;-;-;-;-;-;-;-;-;-;-;-;-;-;-;-;-;-	13488	5.23567	4.51052	3.94716	5.90971	5.20183	4.9137	4.46793	4.20433	4.54299
ENSMUSG00000103178	Fgfr3-ps	1	180918694	180919830	+	1137	0	0	0	0	0	0	0	0	0
ENSMUSG00000025921	Rdh10	1;1;1;1;1;1;1;1	16175998;16178019;16198389;16199420;16200726;16201299;16201518;16201518	16176530;16178254;16198487;16199565;16201430;16201430;16202771;16203958	+;+;+;+;+;+;+;+	4160	3.35795	2.62825	2.74059	4.82685	3.97894	4.38682	2.93365	1.98686	2.86943
ENSMUSG00000104165	Gm38249	1	16278421	16280741	-	2321	0.0416509	0.163242	0	0.0436935	0.212883	0.0445475	0.130365	0	0.0914307
ENSMUSG00000100868	Gm28095	1;1;1	16298730;16312128;16313000	16298886;16312198;16314286	+;+;+	1515	0	0.0357269	0.0350015	0	0.0652278	0	0.0665738	0.0722607	0.0350182
ENSMUSG00000062169	Cnih4	1;1;1;1;1;1;1;1;1;1;1;1;1;1;1;1;1;1;1;1	180972258;180978496;180978496;180981300;180981300;180982303;180983285;180983424;180983424;180983424;180983424;180989640;180989640;180989640;180989640;180993746;180993746;180993746;180993746;180993746	180972466;180978626;180978626;180981368;180981368;180982469;180983536;180983536;180983536;180983536;180983536;180989780;180989780;180989780;180989780;180993914;180993946;180996559;180996559;180993813	+;+;+;+;+;+;+;+;+;+;+;+;+;+;+;+;+;+;+;+	3783	24.0977	23.894	30.1511	29.2067	28.7083	28.1103	28.4075	28.4177	28.3705
ENSMUSG00000026103	Gls	1;1;1;1;1;1;1;1;1;1;1;1;1;1;1;1;1;1;1;1;1;1;1;1;1;1;1;1;1;1;1;1;1;1;1;1;1;1;1;1;1;1;1;1;1;1;1;1;1;1;1;1;1;1;1;1;1;1;1;1;1;1;1;1;1;1;1;1;1;1;1;1;1;1;1;1;1;1;1;1;1;1;1;1;1;1;1;1;1;1;1;1;1;1;1;1;1;1;1;1;1;1;1;1;1;1;1;1;1;1;1;1;1;1;1;1;1;1;1;1;1;1;1;1	52202607;52205100;52205287;52205423;52205441;52207495;52207495;52207495;52207495;52207495;52207606;52207644;52207644;52207644;52207644;52208056;52208056;52208056;52208056;52223263;52224439;52224439;52226842;52227838;52227838;52227838;52227838;52227838;52227838;52227838;52227844;52228582;52228582;52228582;52228582;52228582;52228582;52228582;52228582;52228627;52230038;52230038;52230038;52230270;522…	52205473;52205473;52205473;52205473;52205473;52207558;52207558;52208134;52207558;52207558;52207720;52208304;52207720;52207720;52207720;52208117;52208117;52208117;52208117;52226953;52227012;52226953;52226953;52227930;52227930;52227930;52227930;52227930;52227930;52227930;52227930;52228713;52228713;52228713;52228713;52228713;52228713;52228713;52228713;52228713;52230068;52230069;52230068;52230446;522…	-;-;-;-;-;-;-;-;-;-;-;-;-;-;-;-;-;-;-;-;-;-;-;-;-;-;-;-;-;-;-;-;-;-;-;-;-;-;-;-;-;-;-;-;-;-;-;-;-;-;-;-;-;-;-;-;-;-;-;-;-;-;-;-;-;-;-;-;-;-;-;-;-;-;-;-;-;-;-;-;-;-;-;-;-;-;-;-;-;-;-;-;-;-;-;-;-;-;-;-;-;-;-;-;-;-;-;-;-;-;-;-;-;-;-;-;-;-;-;-;-;-;-;-	15057	16.0574	12.9483	14.1047	16.3936	13.7857	15.2307	13.1559	13.8979	13.9599
ENSMUSG00000099648	Gm5975	1	52326856	52328254	-	1399	0	0	0	0	0	0	0	0	0
ENSMUSG00000065192	Gm23460	1	52483595	52483703	-	109	0	0	0	0	0	0	0	0	0
ENSMUSG00000002881	Nab1	1;1;1;1;1;1;1;1;1;1;1;1;1;1;1;1;1;1;1;1;1;1;1;1;1;1;1;1;1	52496453;52496453;52498377;52498400;52501247;52501247;52501247;52501247;52503944;52503944;52503944;52503944;52506049;52506049;52506049;52518397;52518397;52518397;52520030;52520030;52520030;52529080;52529080;52529080;52529469;52539009;52539369;52539369;52539369	52498465;52498465;52498465;52498465;52501363;52501363;52501363;52501363;52504106;52504106;52504106;52504103;52506216;52506138;52506138;52518448;52518448;52518448;52520163;52520163;52520163;52529895;52529914;52529914;52529795;52539156;52539474;52539838;52539459	-;-;-;-;-;-;-;-;-;-;-;-;-;-;-;-;-;-;-;-;-;-;-;-;-;-;-;-;-	4100	16.2927	11.2609	8.54903	18.0069	9.19509	13	8.65915	7.24937	7.8932
ENSMUSG00000097833	Gm5976	1	52542393	52543388	-	996	0.09706	0	0	0.254549	0.198434	0.363335	0.101264	0.219829	0.0532657
ENSMUSG00000101501	Rps27a-ps1	1	52561398	52561860	+	463	0.104397	0	0	0.766617	0.213434	0.111657	0.326758	0	0.114585
ENSMUSG00000100120	Gm53065	1;1;1;1;1	52562061;52576287;52591700;52609206;52621600	52562310;52576365;52591760;52609277;52621838	+;+;+;+;+	701	0.137905	0	0	0.361671	0.211455	0.221244	0.359698	0	0.151363
ENSMUSG00000099878	Gm28178	1;1;1;1;1;1	52609173;52614294;52615533;52615733;52617937;52619421	52611647;52614421;52615625;52615823;52618062;52619450	-;-;-;-;-;-	2943	0	0	0	0	0	0	0	0	0
ENSMUSG00000100007	Gm5527	1	52623677	52624318	+	642	16.9401	10.2857	10.8202	14.8486	15.7774	15.5414	10.9971	10.9134	15.6183
ENSMUSG00000058665	En1	1;1	120530147;120534602	120531650;120535721	+;+	2624	1.76839	1.32015	3.49608	1.0435	1.58172	3.4281	1.76811	0.542368	1.61746
ENSMUSG00000099957	2610027F03Rik	1;1;1;1;1;1;1	120549469;120591113;120606713;120607429;120616330;120616772;120617838	120549608;120591307;120606848;120607487;120616503;120616926;120618132	+;+;+;+;+;+;+	1154	0	0.0938064	0	0	0	0.0895968	0	0	0.0919457
ENSMUSG00000101386	Gm29346	1;1	120686172;120691091	120686222;120691294	+;+	255	0	0	0	0	0	0	0	0	0
ENSMUSG00000101922	Gm29345	1;1;1	120744229;120744628;120764593	120744329;120744791;120764726	+;+;+	399	0	0	0	0	0	0	0	0	0
ENSMUSG00000100761	Gm29344	1	120752976	120753185	-	210	0	0	0	0	0	0	0	0	0
ENSMUSG00000099336	Gm29348	1;1;1	120775718;120779609;120785120	120776255;120779753;120785215	-;-;-	779	0	0	0.136142	0	0	0	0	0	0
ENSMUSG00000100979	Gm29347	1;1	120784403;120785394	120784505;120785739	+;+	449	0	0	0	0	0	0	0	0	0
ENSMUSG00000102360	Gm37043	1	120796725	120799829	+	3105	0	0	0	0	0	0	0	0	0
ENSMUSG00000097881	Celrr	1;1;1;1;1;1;1;1;1;1;1;1;1	121015134;121015200;121015203;121015258;121015496;121026768;121041487;121041487;121045038;121045038;121047587;121064930;121105581	121015285;121015285;121015285;121015285;121016661;121026816;121041590;121041590;121045194;121045489;121048685;121065193;121106170	+;+;+;+;+;+;+;+;+;+;+;+;+	3876	0.0374117	0.0418934	0	0.0261642	0.0764862	0.0266756	0.0130108	0	0.0136875
ENSMUSG00000101700	Gm29359	1;1	121152005;121154868	121152111;121155255	+;+	495	0.0976482	0.218692	0	0	0	0	0	0	0
ENSMUSG00000104332	Gm38283	1	121227866	121228560	-	695	0	0	0	0	0	0	0	0	0.0763347
ENSMUSG00000043015	Nemp2	1;1;1;1;1;1;1;1;1;1;1;1;1;1;1;1;1;1;1;1;1;1;1;1;1;1;1;1;1;1;1;1;1;1;1;1;1;1;1;1;1;1;1;1;1;1;1	52669862;52669896;52669906;52669911;52669956;52676524;52676524;52676524;52676524;52676524;52679988;52679988;52679988;52680330;52680330;52680330;52680675;52681143;52681478;52681478;52681478;52681478;52682281;52682327;52684340;52684420;52684420;52684420;52684420;52684420;52684420;52687909;52687909;52687909;52687909;52687909;52687909;52687909;52687909;52688865;52688865;52688865;52688865;52688865;526…	52670010;52670010;52670010;52672100;52670010;52676639;52676639;52676639;52676639;52676639;52680219;52680219;52680219;52680402;52680402;52680402;52682395;52681312;52681571;52681571;52681571;52681571;52682395;52682395;52684645;52684645;52684645;52684645;52684645;52684645;52684645;52688085;52688085;52688085;52688085;52688085;52688085;52688085;52688085;52689186;52691078;52689815;52689861;52689888;526…	+;+;+;+;+;+;+;+;+;+;+;+;+;+;+;+;+;+;+;+;+;+;+;+;+;+;+;+;+;+;+;+;+;+;+;+;+;+;+;+;+;+;+;+;+;+;+	7078	2.52674	0.711182	0.516937	2.76527	1.78708	2.19849	1.04023	0.541342	0.951919
ENSMUSG00000103630	Gm37242	1	52692967	52695051	-	2085	0	0	0.152596	0	0	0	0.0483738	0.157518	0
ENSMUSG00000038733	Wdr26	1;1;1;1;1;1;1;1;1;1;1;1;1;1;1;1;1;1;1;1;1;1;1;1;1;1;1;1;1;1;1;1;1;1;1;1;1;1;1;1;1;1;1;1;1;1;1;1;1;1;1;1;1;1;1;1;1;1;1;1;1;1;1;1;1;1;1;1;1;1;1;1;1;1	181000793;181000793;181000797;181004662;181005240;181007972;181008031;181008869;181008869;181008869;181008869;181008869;181008869;181009872;181010334;181010334;181010334;181010334;181010334;181010334;181010334;181011292;181011292;181011292;181011292;181011292;181011292;181011292;181011816;181011816;181011816;181011816;181011816;181011816;181013513;181013513;181013513;181013513;181014986;181015171…	181005396;181005396;181005396;181005396;181005396;181008213;181008213;181009054;181009054;181009054;181009054;181009054;181009054;181010131;181010463;181010463;181010463;181010463;181010463;181010463;181010463;181011370;181011370;181011304;181011370;181011370;181011370;181011370;181011961;181011961;181011831;181011961;181011961;181011961;181013632;181013632;181013632;181013632;181015311;181015311…	-;-;-;-;-;-;-;-;-;-;-;-;-;-;-;-;-;-;-;-;-;-;-;-;-;-;-;-;-;-;-;-;-;-;-;-;-;-;-;-;-;-;-;-;-;-;-;-;-;-;-;-;-;-;-;-;-;-;-;-;-;-;-;-;-;-;-;-;-;-;-;-;-;-	8297	59.4688	52.1431	51.1866	55.8459	51.3336	59.0061	50.7579	51.0496	52.9439
ENSMUSG00000003721	Insig2	1;1;1;1;1;1;1;1;1;1;1;1;1;1;1;1;1;1;1;1;1;1;1;1;1;1;1;1;1;1;1;1;1;1;1;1;1;1;1;1;1;1;1;1;1;1;1;1;1;1;1;1;1	121232082;121233251;121233267;121233284;121233424;121233622;121233653;121234593;121234593;121234593;121234593;121234593;121234593;121234609;121234666;121234869;121234869;121234869;121234869;121234869;121234869;121234869;121234966;121239574;121239930;121239930;121239930;121239930;121239930;121239930;121239930;121247326;121247326;121247326;121247326;121247326;121247326;121247326;121247358;121247393…	121233676;121233676;121233676;121233676;121233676;121233676;121233676;121234692;121234692;121234692;121234692;121234692;121234692;121234692;121234692;121235035;121235047;121235035;121235035;121235035;121235035;121235035;121235035;121240054;121240054;121240143;121240054;121240054;121240054;121240054;121240054;121247457;121247634;121247701;121247634;121247701;121247701;121247701;121247701;121247634…	-;-;-;-;-;-;-;-;-;-;-;-;-;-;-;-;-;-;-;-;-;-;-;-;-;-;-;-;-;-;-;-;-;-;-;-;-;-;-;-;-;-;-;-;-;-;-;-;-;-;-;-;-	3473	46.8606	46.4273	53.6685	49.4798	48.0301	50.566	52.6223	51.0652	49.0504
ENSMUSG00000104253	Gm37174	1	121255821	121258878	+	3058	0.363546	0.389398	0.208086	0.414538	0.517044	0.185962	0.445259	0.357995	0.451069
ENSMUSG00000054135	A430110L20Rik	1;1	181053551;181053641	181056063;181056055	+;+	2513	1.61568	1.18462	0.759642	1.7958	2.28077	1.76919	1.30439	0.958395	1.81557
ENSMUSG00000101791	2210011K15Rik	1;1	121282845;121287541	121284496;121287629	-;-	1741	0	0.124357	0.121832	0	0.0283803	0	0.0579319	0	0
ENSMUSG00000081214	Rpl35a-ps2	1	181069553	181069885	-	333	17.128	9.26486	11.6246	7.76582	18.9925	23.5976	4.39177	1.97252	12.5861
ENSMUSG00000103260	Gm8146	1	181109611	181111457	+	1847	0.0523399	0	0.11484	0	0.053503	0	0	0	0
ENSMUSG00000041439	Mfsd6	1;1;1;1;1;1;1;1;1;1;1;1;1;1;1;1;1;1;1;1;1;1;1;1;1;1;1;1	52695445;52695686;52696594;52697858;52699145;52699966;52699966;52700062;52701549;52701549;52701549;52701549;52702444;52702444;52702444;52702444;52708328;52714782;52715637;52715637;52715637;52747323;52747323;52747323;52747323;52766182;52766182;52766182	52697704;52697704;52699457;52697882;52700246;52700246;52700246;52700246;52701647;52701647;52701647;52701647;52702605;52702605;52702605;52702605;52708510;52715734;52715734;52715734;52715734;52748914;52748914;52748354;52748914;52766517;52766621;52766621	-;-;-;-;-;-;-;-;-;-;-;-;-;-;-;-;-;-;-;-;-;-;-;-;-;-;-;-	8231	5.02092	3.4392	3.71725	4.21371	3.67979	4.78598	3.7496	2.86622	2.86823
ENSMUSG00000100302	Gm29670	1	52741431	52743921	-	2491	0	0	0	0	0	0	0	0	0
ENSMUSG00000100230	Gm28650	1	52795878	52796288	+	411	0	0	0	0	0	0	0	0	0
ENSMUSG00000026514	Cnih3	1;1;1;1;1;1;1;1;1;1;1;1;1;1;1;1;1;1;1;1;1;1;1	181180193;181180195;181180763;181180991;181234032;181234032;181234032;181234032;181237194;181237194;181237194;181237194;181277535;181277535;181277535;181277535;181282160;181282160;181282160;181286790;181286790;181286790;181286790	181181071;181181071;181181071;181181071;181234100;181234100;181234100;181234100;181237322;181237241;181237241;181237298;181277647;181277647;181277647;181277647;181282303;181282303;181282303;181286817;181286852;181288206;181287474	+;+;+;+;+;+;+;+;+;+;+;+;+;+;+;+;+;+;+;+;+;+;+	2751	0	0	0	0	0	0	0	0	0.0385697
ENSMUSG00000102276	2900069G24Rik	1	181208743	181210053	+	1311	0	0	0	0	0	0	0	0	0
ENSMUSG00000089888	Gm16547	1	181228029	181228321	-	293	0	0	0	0	0	0	0	0	0
ENSMUSG00000089927	Gm16539	1;1	181259288;181259677	181259325;181259965	-;-	327	0	0	0	0	0	0	0	0	0
ENSMUSG00000026102	Inpp1	1;1;1;1;1;1;1;1;1;1;1;1;1;1;1;1;1;1;1;1;1;1;1	52824586;52828827;52829215;52830847;52830847;52830847;52833629;52833629;52833629;52833824;52836138;52836200;52836200;52836225;52838444;52838444;52838444;52838444;52838444;52839278;52856561;52856561;52856671	52829376;52829376;52829376;52831021;52831021;52831021;52834207;52833829;52833829;52833829;52836260;52836260;52836260;52836260;52838695;52838695;52838695;52838647;52838695;52839530;52856610;52856847;52856727	-;-;-;-;-;-;-;-;-;-;-;-;-;-;-;-;-;-;-;-;-;-;-	6460	6.77899	4.23961	3.1685	6.45995	5.66762	5.12172	3.77832	2.81313	3.84344
ENSMUSG00000050625	Ccdc121	1	181337198	181339016	-	1819	0	0	0	0	0	0	0.0554477	0	0
ENSMUSG00000041426	Hibch	1;1;1;1;1;1;1;1;1;1;1;1;1;1;1;1;1;1;1;1;1;1;1;1;1;1;1;1;1;1;1;1;1;1;1;1;1;1;1;1;1;1;1;1;1;1	52884088;52884172;52884203;52884205;52890927;52892827;52892827;52892827;52892827;52899187;52899187;52899187;52899187;52901427;52901427;52901427;52904248;52904708;52904708;52904708;52904708;52908065;52908065;52908065;52908065;52924262;52924262;52924262;52924262;52940347;52940347;52940347;52941792;52942006;52942006;52943801;52943801;52943801;52944530;52944530;52944530;52952890;52952890;52955796;529…	52887852;52884303;52884303;52884303;52891060;52892869;52892869;52892869;52892869;52899302;52899324;52899324;52899324;52901511;52901511;52901511;52904306;52904788;52904788;52904788;52904788;52908117;52908117;52908117;52908117;52924340;52924340;52924496;52924340;52940479;52940492;52940492;52942092;52942092;52942092;52943859;52943859;52943859;52944611;52944611;52944611;52952919;52953009;52955829;529…	+;+;+;+;+;+;+;+;+;+;+;+;+;+;+;+;+;+;+;+;+;+;+;+;+;+;+;+;+;+;+;+;+;+;+;+;+;+;+;+;+;+;+;+;+;+	6059	20.1512	18.9741	18.0287	21.6834	19.1638	21.2625	17.2122	18.8722	19.4296
ENSMUSG00000089802	Gm16107	1	52912296	52913157	-	862	0	0	0	0	0	0	0	0	0
ENSMUSG00000026339	Ccdc93	1;1;1;1;1;1;1;1;1;1;1;1;1;1;1;1;1;1;1;1;1;1;1;1;1;1;1;1;1;1;1;1;1;1;1;1;1;1;1;1;1;1;1;1;1;1;1;1;1;1;1;1;1;1;1;1;1;1;1;1;1;1;1;1;1;1;1;1;1;1	121358778;121358804;121358824;121358837;121358839;121362262;121362262;121362262;121362262;121362262;121365525;121365525;121365525;121365525;121365525;121369511;121369511;121369511;121369511;121369511;121371461;121373369;121373369;121373369;121373369;121375953;121375953;121375953;121375953;121377085;121383800;121383800;121389193;121389193;121389616;121389616;121389962;121389965;121390828;121390828…	121358986;121358986;121358986;121358986;121358986;121362375;121362375;121362375;121362375;121362375;121365619;121365619;121365619;121365619;121365619;121369622;121369622;121369622;121369622;121369622;121371751;121373467;121373467;121373467;121373467;121376009;121376787;121376009;121376009;121377480;121383900;121383900;121389229;121389229;121389708;121389708;121390012;121390012;121390914;121390914…	+;+;+;+;+;+;+;+;+;+;+;+;+;+;+;+;+;+;+;+;+;+;+;+;+;+;+;+;+;+;+;+;+;+;+;+;+;+;+;+;+;+;+;+;+;+;+;+;+;+;+;+;+;+;+;+;+;+;+;+;+;+;+;+;+;+;+;+;+;+	11445	5.75638	5.23055	5.66643	6.18045	5.28422	5.55594	4.75876	4.60569	4.81159
ENSMUSG00000085857	Gm15392	1;1	121417025;121420705	121417574;121420932	-;-	778	0	0	0	0.0651751	0	0	0	0	0
ENSMUSG00000083582	Gm15393	1	121435314	121435532	-	219	0	0	0	0	0	0	0	0	0
ENSMUSG00000050534	Htr5b	1;1	121437571;121455142	121438452;121456194	-;-	1935	0	0	0	0	0	0	0	0	0
ENSMUSG00000081130	Gm8217	1	121448312	121448776	+	465	0	0	0	0	0	0	0	0	0
ENSMUSG00000043629	1700019D03Rik	1;1;1;1;1;1;1;1;1;1;1;1;1;1;1;1;1	52961483;52961483;52961483;52964342;52964346;52964347;52964357;52991774;52992356;53002212;53011130;53029265;53030428;53030428;53031785;53031785;53059253	52964893;52964893;52964893;52964893;52964893;52964893;52964893;52992003;52992509;53002419;53011205;53029323;53030502;53030502;53031815;53031814;53059338	-;-;-;-;-;-;-;-;-;-;-;-;-;-;-;-;-	4330	1.21677	1.50004	1.18791	1.76828	0.524911	2.34011	0.88514	0.632072	0.698384
ENSMUSG00000026100	Mstn	1;1;1;1;1;1	53100799;53100816;53103042;53103042;53105410;53105410	53101300;53101300;53103415;53103222;53107238;53107204	+;+;+;+;+;+	2705	51.4272	57.9481	74.9439	65.009	58.1048	55.5006	70.0795	68.5786	65.0753
ENSMUSG00000089334	Gm24349	1	53139209	53139309	+	101	0	0	0	0	0	0	0	0	0
ENSMUSG00000047369	Dnah14	1;1;1;1;1;1;1;1;1;1;1;1;1;1;1;1;1;1;1;1;1;1;1;1;1;1;1;1;1;1;1;1;1;1;1;1;1;1;1;1;1;1;1;1;1;1;1;1;1;1;1;1;1;1;1;1;1;1;1;1;1;1;1;1;1;1;1;1;1;1;1;1;1;1;1;1;1;1;1;1;1;1;1;1;1;1;1;1;1;1;1;1;1;1;1;1;1;1;1;1;1;1;1;1;1;1;1;1;1;1;1;1;1;1;1;1;1;1;1;1;1;1;1;1;1;1;1;1;1;1;1;1;1;1;1;1;1;1;1;1;1;1;1;1;1;1;1;1;1;1;1;1;1;1;1;1;1;1;1;1;1;1;1;1;1;1;1;1;1;1;1;1;1;1;1;1;1;1;1;1;1;1;1;1;1;1;1;1;1;1;1;1;1;1;1;1;1;1;1;1…	181404124;181409484;181409518;181412539;181412539;181418005;181418005;181420994;181420994;181423065;181425929;181425929;181426469;181426469;181428646;181428646;181432368;181432368;181433246;181433246;181442948;181442948;181443399;181443399;181444158;181444158;181444290;181444290;181449373;181449373;181450258;181450258;181454206;181454206;181455433;181455433;181455922;181455922;181459891;181459891…	181404293;181409594;181409594;181412660;181412660;181418148;181418148;181421121;181421121;181423217;181426044;181426044;181426531;181426531;181428784;181428784;181432499;181432499;181433496;181433496;181443062;181443062;181443663;181443663;181444203;181444203;181444387;181444387;181449545;181449545;181450602;181450602;181454547;181454547;181455802;181455802;181456112;181456112;181460136;181460136…	+;+;+;+;+;+;+;+;+;+;+;+;+;+;+;+;+;+;+;+;+;+;+;+;+;+;+;+;+;+;+;+;+;+;+;+;+;+;+;+;+;+;+;+;+;+;+;+;+;+;+;+;+;+;+;+;+;+;+;+;+;+;+;+;+;+;+;+;+;+;+;+;+;+;+;+;+;+;+;+;+;+;+;+;+;+;+;+;+;+;+;+;+;+;+;+;+;+;+;+;+;+;+;+;+;+;+;+;+;+;+;+;+;+;+;+;+;+;+;+;+;+;+;+;+;+;+;+;+;+;+;+;+;+;+;+;+;+;+;+;+;+;+;+;+;+;+;+;+;+;+;+;+;+;+;+;+;+;+;+;+;+;+;+;+;+;+;+;+;+;+;+;+;+;+;+;+;+;+;+;+;+;+;+;+;+;+;+;+;+;+;+;+;+;+;+;+;+;+;+…	16556	0.134299	0.0359621	0.0352319	0.0122508	0.0716261	0.153006	0.0517821	0.033062	0.0865198
ENSMUSG00000001674	Ddx18	1;1;1;1;1;1;1;1;1;1;1;1;1;1;1;1;1;1;1;1;1;1;1;1;1	121481564;121482875;121482945;121483420;121483420;121485134;121485134;121485134;121486140;121486140;121486140;121486895;121486895;121486895;121487861;121487861;121489010;121489419;121489788;121492222;121492325;121493610;121493610;121495297;121495520	121481867;121483122;121483122;121483476;121483476;121485247;121485247;121485247;121486292;121486292;121486292;121486999;121486944;121487056;121488000;121488000;121489324;121489519;121489923;121492332;121492332;121493897;121493897;121495451;121495718	-;-;-;-;-;-;-;-;-;-;-;-;-;-;-;-;-;-;-;-;-;-;-;-;-	2483	23.9051	17.9404	20.2029	29.7335	20.158	25.0471	21.3458	19.7963	19.9134
ENSMUSG00000103100	Gm37664	1	181513995	181517807	-	3813	0	0	0	0	0	0	0	0	0
ENSMUSG00000064970	Gm23690	1	181641172	181641265	-	94	0	0	0	0	0	0	0	0	0
ENSMUSG00000102006	Gm28591	1	121573396	121573578	-	183	0	0	0	0	0	0	0	0	0
ENSMUSG00000102488	Gm37920	1	121634244	121634992	+	749	0	0	0	0	0	0	0	0.0730807	0
ENSMUSG00000083584	Gm15394	1	121896946	121898253	-	1308	0	0	0	0	0	0	0	0	0
ENSMUSG00000060715	1700019A02Rik	1;1;1;1;1;1;1;1;1;1;1;1;1;1;1;1;1;1;1	53197736;53197759;53202385;53202385;53209397;53209397;53209547;53209547;53216929;53216929;53221002;53221002;53221654;53221654;53224374;53224374;53226487;53226713;53226713	53197947;53197947;53202404;53202404;53209419;53209419;53209617;53209617;53216986;53216986;53221054;53221054;53221703;53221703;53224449;53224449;53226617;53226767;53226795	-;-;-;-;-;-;-;-;-;-;-;-;-;-;-;-;-;-;-	777	0	0	0.136492	0.195777	0.254363	0.199604	0	0	0
ENSMUSG00000100913	Gm8392	1	122117950	122118784	+	835	0	0	0	0	0	0	0	0	0
ENSMUSG00002076253	ENSMUSG00002076253	1	122129188	122129270	+	83	0	0	0	0	0	0	0	0	0
ENSMUSG00000099960	Gm28590	1;1;1;1;1;1	122132874;122156541;122159856;122176739;122178066;122178901	122132985;122156648;122159954;122176828;122178256;122179909	+;+;+;+;+;+	1609	0	0	0	0	0	0	0	0	0
ENSMUSG00000089274	Gm24547	1	122438278	122438426	+	149	0	0	0	0	0	0	0	0	0
ENSMUSG00000103263	Gm36982	1	122449478	122450605	+	1128	0	0	0	0	0	0	0	0	0
ENSMUSG00000089190	Gm25771	1	122480902	122481045	+	144	0	0	0	0	0	0	0	0	0
ENSMUSG00000099451	Gm29192	1	122738035	122738411	+	377	0	0	0	0	0	0	0	0	0
ENSMUSG00000104180	Gm37970	1	122793771	122795502	+	1732	0	0	0	0	0	0	0	0	0
ENSMUSG00000100762	Gm8403	1	123075649	123076946	-	1298	0	0	0	0	0	0	0	0	0
ENSMUSG00000026222	Sp100	1;1;1;1;1;1;1;1;1;1;1;1;1;1;1;1;1;1;1;1;1;1;1;1;1;1;1;1;1;1;1;1;1;1;1;1;1;1;1;1;1;1;1;1;1;1;1;1;1;1;1;1;1;1;1;1;1;1;1;1;1;1;1;1;1;1;1;1;1;1;1;1;1;1;1;1;1;1;1;1;1;1;1;1;1;1;1;1;1;1;1;1;1;1;1;1;1;1;1;1;1;1;1;1;1;1;1;1;1;1;1;1;1;1;1;1;1;1;1;1;1;1;1;1;1;1;1;1;1;1;1;1;1;1;1;1;1;1;1	85577709;85577709;85577729;85577735;85577735;85577735;85577736;85577771;85587424;85587424;85587424;85587424;85587424;85587424;85587424;85587424;85590194;85590194;85590194;85590194;85590194;85590194;85590194;85590194;85591247;85591247;85591247;85591247;85591247;85591247;85591247;85593000;85593000;85593000;85593000;85593000;85593000;85593000;85594635;85594635;85594635;85594635;85594635;85594635;855…	85577848;85577848;85577848;85577848;85577848;85577848;85577848;85577848;85587583;85587583;85587583;85587583;85587583;85587583;85587583;85587583;85590362;85590362;85590362;85590362;85590362;85590362;85590362;85590592;85591318;85591318;85591318;85591318;85591318;85591318;85591318;85593065;85593065;85593065;85593065;85593065;85593065;85593065;85594724;85594724;85594724;85594724;85594724;85594724;855…	+;+;+;+;+;+;+;+;+;+;+;+;+;+;+;+;+;+;+;+;+;+;+;+;+;+;+;+;+;+;+;+;+;+;+;+;+;+;+;+;+;+;+;+;+;+;+;+;+;+;+;+;+;+;+;+;+;+;+;+;+;+;+;+;+;+;+;+;+;+;+;+;+;+;+;+;+;+;+;+;+;+;+;+;+;+;+;+;+;+;+;+;+;+;+;+;+;+;+;+;+;+;+;+;+;+;+;+;+;+;+;+;+;+;+;+;+;+;+;+;+;+;+;+;+;+;+;+;+;+;+;+;+;+;+;+;+;+;+	7556	22.1081	6.91263	6.4705	23.1923	11.0643	13.889	5.82651	5.52735	5.73637
ENSMUSG00000100405	Gm28911	1	123132878	123132994	+	117	0.826254	0	0	0	0.844616	1.76743	0	0	0
ENSMUSG00000100525	Gm20058	1;1	123201868;123204368	123202018;123204500	+;+	284	0	0	0	0	0	0	0	0	0
ENSMUSG00000101495	Gm28912	1	123215303	123215536	+	234	0	0	0	0	0	0	0	0	0
ENSMUSG00002075189	5S_rRNA	1	85602603	85602706	+	104	0	0	0	0	0	0	0	0	0
ENSMUSG00000004880	Lbr	1;1;1;1;1;1;1;1;1;1;1;1;1;1;1;1;1;1;1;1;1;1;1;1;1;1;1;1;1;1;1;1;1;1;1;1;1;1;1;1;1;1	181642900;181642921;181644830;181644830;181645054;181645054;181646405;181646405;181647429;181647429;181647445;181648239;181648239;181649001;181649001;181649122;181653187;181653187;181653187;181656277;181656277;181656277;181659107;181659714;181663623;181663623;181663652;181663803;181665943;181665943;181665943;181665943;181666027;181667265;181667265;181667265;181668065;181669853;181669853;181669853…	181644583;181644583;181644952;181644952;181645134;181645134;181646573;181646573;181648107;181647554;181647554;181648342;181648342;181649162;181649192;181649192;181653241;181653241;181653241;181656719;181656451;181656473;181659299;181659797;181663853;181663853;181663853;181663853;181666121;181666121;181666121;181666121;181666121;181667367;181667367;181667367;181668175;181669891;181669926;181669944…	-;-;-;-;-;-;-;-;-;-;-;-;-;-;-;-;-;-;-;-;-;-;-;-;-;-;-;-;-;-;-;-;-;-;-;-;-;-;-;-;-;-	4761	29.8888	11.7666	12.6303	19.0641	13.834	26.0278	13.4098	10.8992	12.0458
ENSMUSG00002075457	5S_rRNA	1	181668018	181668133	-	116	0	0	0	0	0.425949	0	0	0	0
ENSMUSG00000056699	Gm5533	1;1	181679139;181680657	181680383;181680754	-;-	1343	0	0	0	0.0755119	0	0.230963	0	0	0
ENSMUSG00000052760	A630001G21Rik	1;1;1;1;1;1;1;1;1;1;1;1;1;1;1;1;1;1;1;1;1;1;1;1;1;1;1;1;1;1;1;1;1	85644804;85644804;85645410;85645413;85645811;85646746;85646746;85646746;85646746;85646746;85650819;85650819;85650819;85650819;85650819;85652842;85652842;85652842;85652842;85654180;85654180;85654180;85654180;85655235;85663644;85664193;85664193;85664193;85664193;85664193;85701781;85705383;85706241	85646089;85646089;85646089;85646089;85646089;85646850;85646850;85646850;85646850;85646850;85650902;85651108;85650902;85650902;85650902;85653010;85653010;85653010;85653010;85654336;85654336;85654336;85654223;85655419;85663750;85664282;85664275;85664302;85664350;85664302;85701862;85705428;85706364	-;-;-;-;-;-;-;-;-;-;-;-;-;-;-;-;-;-;-;-;-;-;-;-;-;-;-;-;-;-;-;-;-	2709	6.53043	0.739266	1.44851	9.37757	4.17678	5.89682	1.34032	0.303087	1.03794
ENSMUSG00000098634	Mir8096	1	85679669	85679795	+	127	0	0	0	0	0	0.407066	0.397084	0.431003	0.417737
ENSMUSG00002076791	ENSMUSG00002076791	1	85691515	85691592	+	78	0	0	0	0	0	0	0	0	0
ENSMUSG00000100217	9930111H07Rik	1;1;1;1	85702992;85705222;85709164;85711782	85703040;85705272;85709250;85712415	+;+;+;+	821	0	0.131855	0	0	0	0	0.122849	0	0.0646195
ENSMUSG00002075989	Metazoa_SRP	1	85712434	85712683	+	250	0	0	0	0	0	0	0	0	0
ENSMUSG00000026098	Pms1	1;1;1;1;1;1;1;1;1;1;1;1;1;1;1;1;1;1;1;1;1;1;1;1;1;1;1;1;1;1;1;1;1;1;1;1;1;1;1;1;1;1	53228346;53231259;53234087;53235982;53236271;53245721;53245721;53246735;53246735;53247122;53247122;53255390;53255390;53295788;53295788;53302054;53306987;53306987;53306987;53307022;53314229;53314229;53314229;53314229;53314280;53314302;53321100;53321100;53321100;53321100;53321100;53321100;53321106;53329538;53329538;53334452;53335891;53335891;53335978;53336045;53336045;53336045	53228657;53231419;53234217;53236461;53236461;53246571;53246571;53246878;53246878;53247244;53247244;53255506;53255506;53295951;53295951;53304587;53307089;53307089;53307089;53307089;53314411;53314411;53314411;53314411;53314411;53314411;53321567;53321251;53321251;53321251;53321251;53321251;53321251;53329582;53329582;53336174;53336174;53336134;53336174;53336126;53336176;53336177	-;-;-;-;-;-;-;-;-;-;-;-;-;-;-;-;-;-;-;-;-;-;-;-;-;-;-;-;-;-;-;-;-;-;-;-;-;-;-;-;-;-	7542	1.09592	0.588485	0.766371	1.23034	0.583068	0.856824	0.715457	0.602388	0.576812
ENSMUSG00000100763	Gm28777	1;1;1	53235272;53236011;53236579	53235392;53236148;53236854	+;+;+	535	0	0	0.198233	0.758224	0	0	0	0	0
ENSMUSG00000026097	Ormdl1	1;1;1;1;1;1	53336254;53336254;53338131;53338131;53344614;53347986	53336347;53336347;53341112;53338311;53344765;53349468	+;+;+;+;+;+	4711	4.21695	3.64212	4.31107	5.24176	5.51681	4.96013	3.92861	4.60115	4.50458
ENSMUSG00000100679	Gm28778	1;1;1;1;1	53336270;53338131;53344614;53354019;53357061	53336347;53338311;53344765;53354258;53357194	+;+;+;+;+	785	0	0	0	0	0	0	0	0	0
ENSMUSG00000036707	Cab39	1;1;1;1;1;1;1;1;1;1;1;1;1;1;1;1;1;1;1;1;1;1;1;1;1;1;1;1	85721162;85721262;85722189;85722232;85723078;85741433;85743742;85746078;85746078;85746078;85746078;85763044;85763044;85763044;85765007;85765007;85765007;85769919;85769919;85770801;85772314;85772314;85775131;85775131;85775998;85775998;85776754;85776754	85721542;85721542;85722270;85722270;85723194;85741485;85743830;85746234;85746234;85746234;85746234;85763208;85763208;85763208;85765125;85765039;85765125;85770087;85770087;85773791;85772373;85772373;85775196;85775196;85776141;85776141;85778086;85779297	+;+;+;+;+;+;+;+;+;+;+;+;+;+;+;+;+;+;+;+;+;+;+;+;+;+;+;+	7077	67.5213	69.5756	79.0651	70.9544	76.262	79.1567	78.6338	70.0751	69.29
ENSMUSG00000026223	Itm2c	1;1;1;1;1;1;1;1;1;1;1;1;1;1	85822002;85822340;85830731;85830731;85832935;85832935;85833882;85834143;85834729;85834729;85834729;85835268;85835268;85835268	85822510;85822510;85830871;85830871;85833123;85833123;85834253;85834253;85834879;85834879;85834879;85835512;85836396;85836080	+;+;+;+;+;+;+;+;+;+;+;+;+;+	2491	63.3159	31.9412	45.2999	68.0901	34.6525	67.9682	44.5992	34.1917	51.6044
ENSMUSG00000026224	4933407L21Rik	1;1;1;1;1;1;1	85856204;85856448;85856607;85858192;85858192;85859006;85868276	85856813;85856813;85859475;85858257;85858257;85859475;85868346	+;+;+;+;+;+;+	3343	0.0578353	0	0	0.0303358	0	0	0	0.13099	0
ENSMUSG00000099767	Gm28884	1;1	85860968;85862179	85862086;85865053	-;-	3994	0	0	0	0.0253912	0	0.0258875	0	0	0
ENSMUSG00000049608	Gpr55	1;1	85866039;85888557	85869587;85888729	-;-	3722	0.103892	0.058169	0.0427409	0.694793	0.132751	0.166676	0.108393	0.0588258	0.0570152
ENSMUSG00000026096	Osgepl1	1;1;1;1;1;1;1;1;1;1;1;1;1;1;1;1;1;1;1;1;1;1;1;1;1;1;1;1;1;1;1;1;1;1;1;1;1;1;1;1;1	53352783;53352813;53352816;53352816;53352822;53352832;53354015;53354015;53354015;53354015;53354015;53354015;53355640;53357061;53357061;53357061;53357066;53358868;53359102;53359102;53359102;53359102;53360239;53360239;53360239;53360239;53360239;53360464;53360655;53360655;53360655;53360655;53362326;53362326;53362326;53362326;53362326;53365163;53365163;53365163;53365163	53353017;53353017;53353017;53353017;53353017;53353017;53354258;53357817;53354258;53354258;53354258;53354258;53355791;53357448;53357448;53357448;53357448;53359455;53359455;53359455;53359455;53359455;53360369;53360369;53360369;53360369;53360369;53360543;53360726;53360726;53360726;53360726;53362429;53362429;53363223;53362429;53362429;53365334;53365326;53365333;53365502	+;+;+;+;+;+;+;+;+;+;+;+;+;+;+;+;+;+;+;+;+;+;+;+;+;+;+;+;+;+;+;+;+;+;+;+;+;+;+;+;+	6147	10.5998	10.4695	9.59269	10.2864	10.3129	10.0586	10.7882	11.3268	10.8919
ENSMUSG00000099913	Gm28551	1;1;1;1;1;1;1	53364666;53369371;53385739;53386174;53389146;53390039;53391689	53365616;53369567;53385920;53387717;53389221;53390092;53391826	-;-;-;-;-;-;-	3142	0.44613	0.275627	0.151892	0.693943	0.440319	0.526516	0.401255	0.43553	0.27016
ENSMUSG00000101838	Gm18800	1;1;1;1;1;1;1;1;1	53365365;53365391;53367228;53369371;53369371;53370043;53371623;53372284;53381132	53365616;53365616;53367272;53369567;53369567;53370152;53371904;53372502;53381345	-;-;-;-;-;-;-;-;-	1319	0	0.0410358	0.0402026	0	0	0.0391943	0	0	0
ENSMUSG00000036815	Dpp10	1;1;1;1;1;1;1;1;1;1;1;1;1;1;1;1;1;1;1;1;1;1;1;1;1;1;1;1;1;1;1;1;1;1;1;1;1;1;1;1;1;1;1;1;1;1;1;1;1;1;1;1;1;1;1;1;1;1;1;1;1;1;1;1;1;1;1;1;1;1;1;1;1;1;1;1;1;1;1;1;1;1;1;1;1;1;1;1;1	123249200;123259871;123259871;123264553;123264553;123264553;123268834;123268834;123268834;123269049;123269049;123269049;123269346;123269346;123269346;123280363;123280363;123280363;123281141;123281141;123281141;123295327;123295327;123295327;123295504;123295504;123295504;123304356;123304356;123304356;123305856;123305856;123305856;123312014;123312014;123312014;123312651;123312651;123312651;123326250…	123262112;123262112;123262112;123264626;123264626;123264626;123268906;123268906;123268906;123269107;123269107;123269107;123269445;123269445;123269445;123280417;123280417;123280417;123281335;123281335;123281335;123295396;123295396;123295396;123295602;123295602;123295602;123304403;123304403;123304403;123305977;123305977;123305977;123312061;123312061;123312061;123312742;123312742;123312742;123326357…	-;-;-;-;-;-;-;-;-;-;-;-;-;-;-;-;-;-;-;-;-;-;-;-;-;-;-;-;-;-;-;-;-;-;-;-;-;-;-;-;-;-;-;-;-;-;-;-;-;-;-;-;-;-;-;-;-;-;-;-;-;-;-;-;-;-;-;-;-;-;-;-;-;-;-;-;-;-;-;-;-;-;-;-;-;-;-;-;-	17227	0	0	0.00615629	0.0794723	0.0258136	0.0240076	0	0	0
ENSMUSG00000102801	Gm37478	1	123291469	123294963	-	3495	0	0	0	0	0	0	0	0	0
ENSMUSG00000102681	Gm37221	1	123298901	123301907	-	3007	0	0	0	0	0	0	0	0	0
ENSMUSG00000077472	Gm24791	1	123317530	123317660	-	131	0	0	0	0	0	0	0	0	0
ENSMUSG00000104410	Gm37066	1	123318840	123320900	-	2061	0	0	0	0	0	0	0	0	0
ENSMUSG00000102521	Gm37781	1	123384963	123388180	-	3218	0	0	0	0	0	0	0	0	0
ENSMUSG00000104205	Gm37396	1	123396179	123397673	-	1495	0	0	0	0	0	0	0	0	0
ENSMUSG00000102902	Gm38263	1	123487112	123490170	-	3059	0	0	0	0	0	0	0	0	0
ENSMUSG00000101985	Gm28929	1	123684287	123685479	+	1193	0	0	0	0	0	0	0	0	0
ENSMUSG00000101994	Gm18875	1	123732269	123733150	-	882	0	0	0	0	0	0	0	0	0
ENSMUSG00000102940	Gm37551	1	123755028	123757888	-	2861	0	0	0	0	0	0	0	0	0
ENSMUSG00000103914	Gm38073	1	124303315	124306979	-	3665	0	0	0	0	0	0	0	0	0
ENSMUSG00000065340	Gm25578	1	124418593	124418696	+	104	0	0	0	0	0	0	0	0	0
ENSMUSG00000101006	Gm28299	1;1	124542928;124543207	124543139;124543333	-;-	339	0	0	0	0	0	0	0	0	0
ENSMUSG00000102240	Gm37717	1	124752439	124755465	-	3027	0	0	0	0	0	0	0	0	0
ENSMUSG00000099574	1700121L03Rik	1;1	125118019;125124887	125118416;125125192	-;-	704	0	0	0	0	0	0	0	0	0
ENSMUSG00000026095	Asnsd1	1;1;1;1;1;1;1;1;1;1;1;1;1;1;1;1;1;1;1;1;1;1	53383776;53383804;53385739;53385739;53386174;53386990;53387397;53387605;53389146;53389146;53389146;53389146;53389476;53390039;53390039;53390039;53390039;53391401;53391689;53391689;53391689;53391689	53384138;53384138;53385920;53385920;53387717;53387717;53387717;53387717;53389221;53389221;53389221;53389221;53390092;53390434;53390092;53390092;53390092;53391581;53391729;53391911;53391911;53391911	-;-;-;-;-;-;-;-;-;-;-;-;-;-;-;-;-;-;-;-;-;-	3528	5.98718	5.96801	6.53822	5.74901	8.54312	6.3889	7.76171	7.64897	7.68421
ENSMUSG00000117809	Gm50478	1;1;1;1	53387638;53389146;53390039;53391689	53387717;53389221;53390092;53391778	-;-;-;-	300	0	0	0	0	0	0	0	0	0
ENSMUSG00000100267	Gm28779	1	53401308	53401630	-	323	0	0	0	0	0	0	0	0	0
ENSMUSG00000099450	Gm6799	1	53402273	53402845	+	573	0	0	0	0	0	0	0	0	0
ENSMUSG00000100069	Gm6801	1;1	53429574;53431595	53429762;53431744	+;+	339	0	0	0	0	0	0	0	0	0.312995
ENSMUSG00000025920	Stau2	1;1;1;1;1;1;1;1;1;1;1;1;1;1;1;1;1;1;1;1;1;1;1;1;1;1;1;1;1;1;1;1;1;1;1;1;1;1;1;1;1;1;1;1;1;1;1;1;1;1;1;1;1;1;1;1;1;1;1;1;1;1;1;1;1;1;1;1;1;1;1;1;1;1;1;1;1;1;1;1;1;1;1;1;1;1;1;1;1;1;1;1;1;1;1;1;1;1;1;1;1;1;1;1;1;1;1;1;1;1;1;1;1;1;1;1;1;1;1;1;1;1;1;1;1;1;1;1;1;1;1;1;1;1;1;1;1;1;1;1;1;1;1;1;1;1;1;1;1;1;1;1;1;1;1;1;1;1;1;1;1;1;1;1;1;1;1	16298898;16299025;16299028;16299034;16299040;16301227;16301227;16301227;16301227;16301227;16413631;16413710;16413795;16414422;16414515;16414523;16415818;16415928;16415928;16415928;16415928;16415928;16436303;16436303;16436303;16436303;16436303;16436303;16436303;16436303;16436303;16436303;16436303;16436303;16439979;16439979;16439979;16439979;16439979;16439979;16439979;16439979;16439979;16439979;164…	16300090;16300090;16300090;16300090;16300090;16301315;16301315;16301315;16301315;16301315;16416235;16416235;16416235;16416235;16416235;16416235;16416235;16416235;16416235;16416235;16416235;16416235;16436363;16436363;16436363;16436363;16436363;16436363;16436363;16436363;16436363;16436363;16436363;16436363;16440110;16440110;16440110;16440110;16440110;16440110;16440110;16440110;16440110;16440110;164…	-;-;-;-;-;-;-;-;-;-;-;-;-;-;-;-;-;-;-;-;-;-;-;-;-;-;-;-;-;-;-;-;-;-;-;-;-;-;-;-;-;-;-;-;-;-;-;-;-;-;-;-;-;-;-;-;-;-;-;-;-;-;-;-;-;-;-;-;-;-;-;-;-;-;-;-;-;-;-;-;-;-;-;-;-;-;-;-;-;-;-;-;-;-;-;-;-;-;-;-;-;-;-;-;-;-;-;-;-;-;-;-;-;-;-;-;-;-;-;-;-;-;-;-;-;-;-;-;-;-;-;-;-;-;-;-;-;-;-;-;-;-;-;-;-;-;-;-;-;-;-;-;-;-;-;-;-;-;-;-;-;-;-;-;-;-;-	6747	14.0774	19.3979	18.1394	14.9631	19.9852	19.8836	22.2737	16.0148	19.6343
ENSMUSG00000089982	Gm7568	1;1;1;1;1;1;1;1;1;1	16323816;16323816;16323853;16324055;16324055;16324055;16328936;16328936;16333389;16337595	16323865;16323865;16323865;16324125;16324269;16324125;16329081;16329085;16333425;16338145	+;+;+;+;+;+;+;+;+;+	1003	0	0	0	0	0	0	0.0502788	0	0
ENSMUSG00000025939	Ube2w	1;1;1;1;1;1;1;1;1;1;1;1;1;1;1;1;1;1;1;1;1;1;1;1;1;1;1;1;1	16611014;16614173;16634562;16639309;16640006;16652151;16652151;16652151;16652160;16654382;16655500;16655500;16655500;16655500;16656310;16668175;16668175;16668175;16668175;16672203;16672486;16672486;16672486;16672486;16689461;16689461;16689461;16689461;16689461	16612013;16614256;16634692;16639389;16641506;16652226;16652226;16652226;16652226;16655655;16655655;16655655;16655576;16655622;16656361;16668277;16668277;16668277;16668277;16672577;16672577;16672577;16672577;16672577;16689508;16689508;16689483;16689713;16689536	-;-;-;-;-;-;-;-;-;-;-;-;-;-;-;-;-;-;-;-;-;-;-;-;-;-;-;-;-	4930	8.15729	5.91766	6.44286	9.83269	7.39648	8.27367	6.46482	5.48485	6.28453
ENSMUSG00000102457	Gm38342	1	16688784	16691763	+	2980	0.0324402	0	0.0533831	0.0510466	0.0331611	0	0.0507681	0.0367365	0.0534087
ENSMUSG00000096141	Dnah7a	1;1;1;1;1;1;1;1;1;1;1;1;1;1;1;1;1;1;1;1;1;1;1;1;1;1;1;1;1;1;1;1;1;1;1;1;1;1;1;1;1;1;1;1;1;1;1;1;1;1;1;1;1;1;1;1;1;1;1;1;1;1;1;1;1;1;1;1;1;1	53436165;53444835;53450665;53452891;53458704;53462388;53464326;53466985;53472050;53473110;53476590;53483600;53486477;53488088;53495695;53496830;53507779;53511960;53518811;53522456;53533737;53534845;53535975;53540637;53542663;53557780;53560257;53561370;53562948;53564097;53567832;53570267;53573580;53574534;53576656;53580038;53583587;53586302;53598199;53598438;53601061;53604822;53606194;53616348;536…	53436472;53444938;53450842;53453043;53458934;53462525;53464511;53467146;53472250;53473271;53476766;53483692;53486671;53488214;53496030;53496963;53507969;53512114;53518974;53522641;53533917;53535191;53536305;53540866;53543535;53557999;53560383;53561538;53563103;53564294;53568056;53570398;53573756;53574716;53576805;53580286;53583685;53586514;53598326;53598540;53601229;53604931;53606406;53616488;536…	-;-;-;-;-;-;-;-;-;-;-;-;-;-;-;-;-;-;-;-;-;-;-;-;-;-;-;-;-;-;-;-;-;-;-;-;-;-;-;-;-;-;-;-;-;-;-;-;-;-;-;-;-;-;-;-;-;-;-;-;-;-;-;-;-;-;-;-;-;-	12767	0.015144	0	0	0.02383	0.0116104	0	0.01185	0	0.0207773
ENSMUSG00002076105	ENSMUSG00002076105	1	53482430	53482554	-	125	0	0	0	0	0	0	0	0	0
ENSMUSG00000026094	Stk17b	1;1;1;1;1;1;1;1;1;1;1;1;1;1;1	53794665;53799732;53800141;53800308;53801748;53801748;53803191;53803191;53805080;53805080;53810769;53810769;53815676;53824233;53824233	53796929;53801852;53800320;53800320;53801796;53801796;53803317;53803317;53805224;53805224;53810981;53810981;53815838;53824316;53824383	-;-;-;-;-;-;-;-;-;-;-;-;-;-;-	5185	18.775	4.01902	6.91348	35.9198	11.3972	21.6261	8.67566	4.09607	8.32881
ENSMUSG00000102405	Gm37863	1	53830360	53831816	+	1457	0	0	0	0	0	0	0	0	0
ENSMUSG00000026341	Actr3	1;1;1;1;1;1;1;1;1;1;1;1;1;1;1;1;1;1;1;1;1;1;1;1;1;1;1;1;1;1;1;1;1;1;1;1;1;1;1;1;1;1;1;1;1;1;1;1;1;1;1;1;1;1;1;1;1;1;1;1;1;1;1;1;1;1;1;1;1;1;1;1;1;1;1;1;1;1;1	125320642;125320643;125321221;125321627;125322805;125322805;125322805;125322805;125324226;125324844;125324844;125324844;125324844;125325189;125325189;125325189;125325189;125325189;125331130;125331130;125331130;125333582;125333582;125333582;125333598;125333617;125333647;125335029;125335029;125335029;125335029;125335029;125335029;125335029;125335086;125335095;125336257;125336257;125336257;125336257…	125321827;125321827;125321827;125321827;125322888;125322888;125322888;125322888;125324969;125324969;125324969;125324969;125324969;125325281;125326053;125325281;125325281;125325349;125331303;125331303;125331303;125333725;125333725;125333725;125333725;125333725;125333725;125335136;125335136;125335136;125335136;125335136;125335136;125335136;125335136;125335136;125336352;125336352;125336352;125336352…	-;-;-;-;-;-;-;-;-;-;-;-;-;-;-;-;-;-;-;-;-;-;-;-;-;-;-;-;-;-;-;-;-;-;-;-;-;-;-;-;-;-;-;-;-;-;-;-;-;-;-;-;-;-;-;-;-;-;-;-;-;-;-;-;-;-;-;-;-;-;-;-;-;-;-;-;-;-;-	4631	78.1974	26.8352	30.9049	90.288	43.0618	71.3336	36.001	24.6206	33.2109
ENSMUSG00000102063	Gm28706	1;1	125372304;125374872	125372394;125375135	+;+	355	0	0	0	0	0	0	0	0	0
ENSMUSG00000079658	Eloc	1;1;1;1;1;1;1;1;1;1;1;1;1;1;1;1;1;1;1;1;1;1;1;1;1;1;1;1;1;1;1;1;1;1;1;1;1;1;1;1	16711949;16712991;16713366;16713393;16713415;16713566;16713696;16715910;16715910;16715910;16715910;16715910;16715910;16715910;16717060;16717179;16717212;16717905;16717960;16718179;16718179;16718179;16718179;16718179;16718179;16718179;16718179;16718179;16726520;16726520;16726520;16727046;16727046;16727046;16727046;16727046;16727136;16727216;16727216;16727216	16713702;16713702;16713702;16713702;16713702;16713702;16713702;16716053;16716053;16716053;16716053;16716053;16716053;16716053;16717277;16717277;16717277;16718231;16718231;16718231;16718231;16718231;16718263;16718231;16718231;16718231;16718231;16718231;16726683;16726849;16726683;16727102;16727139;16727124;16727138;16727108;16727242;16727266;16727262;16727266	-;-;-;-;-;-;-;-;-;-;-;-;-;-;-;-;-;-;-;-;-;-;-;-;-;-;-;-;-;-;-;-;-;-;-;-;-;-;-;-	3026	65.5074	64.0715	69.6749	70.6134	77.8543	70.5585	71.8948	76.7156	73.4076
ENSMUSG00000097744	D030040B21Rik	1;1;1;1	16727776;16730245;16730779;16732245	16730002;16730452;16730873;16732502	+;+;+;+	2788	0	0	0	0	0	0	0	0	0
ENSMUSG00000100959	Idi1-ps5	1	16733204	16733886	-	683	0	0.237744	0.310555	0	0	0	0.0738356	0	0
ENSMUSG00000026342	Slc35f5	1;1;1;1;1;1;1;1;1;1;1;1;1;1;1;1;1;1;1;1;1;1;1;1;1;1;1	125488332;125488753;125490012;125490012;125490237;125490237;125494205;125494205;125496284;125496284;125498284;125500050;125502403;125503909;125507000;125512190;125512250;125512811;125512811;125515102;125515102;125517548;125517576;125518770;125518770;125522650;125522650	125488554;125489021;125490102;125490102;125490378;125490378;125494348;125494348;125496346;125496310;125498365;125500240;125502484;125503996;125507064;125512294;125512294;125512970;125512970;125515192;125515192;125517702;125517702;125518866;125518866;125522885;125523557	+;+;+;+;+;+;+;+;+;+;+;+;+;+;+;+;+;+;+;+;+;+;+;+;+;+;+	2956	19.4913	15.7105	21.5804	18.749	28.9507	31.2003	28.5586	16.8879	26.8135
ENSMUSG00000025940	Tmem70	1;1;1;1;1;1;1;1;1;1;1	16735431;16735434;16735434;16735460;16735932;16737889;16737892;16737892;16747192;16747192;16747192	16735729;16735596;16735729;16735729;16736035;16737997;16737997;16737997;16748499;16748419;16747439	+;+;+;+;+;+;+;+;+;+;+	1820	88.3325	95.7619	95.5656	95.4503	106.503	93.9357	93.4889	111.43	108.962
ENSMUSG00000101015	Gm18444	1	125595725	125596353	-	629	0	0	0	0	0	0	0	0	0
ENSMUSG00000026343	Gpr39	1;1;1;1	125604732;125767740;125800107;125800107	125605929;125768063;125800910;125801599	+;+;+;+	3015	0	0	0	0.067272	0	0	0.0334525	0	0.0351925
ENSMUSG00000025779	Ly96	1;1;1;1;1;1;1;1;1;1;1;1;1	16758275;16758561;16758657;16758732;16761908;16761908;16761908;16771019;16771073;16776397;16776397;16779663;16779663	16758393;16758843;16758843;16758843;16761997;16762171;16761997;16771147;16771147;16776449;16776449;16779761;16779835	+;+;+;+;+;+;+;+;+;+;+;+;+	1021	5.1129	2.91572	2.44102	4.32071	1.98415	3.64565	1.72874	1.93002	1.45492
ENSMUSG00000100093	Gm29649	1	16828429	16828847	-	419	0	0	0	0	0	0	0	0	0
ENSMUSG00000091020	Gm5828	1	16838503	16840362	-	1860	0.155922	0	0.0855278	0.0272614	0	0.333531	0.162676	0.0588575	0.114092
ENSMUSG00000026344	Lypd1	1;1;1;1;1;1;1;1;1;1;1;1;1;1	125795359;125800021;125800055;125800838;125801256;125838128;125838128;125838128;125838128;125838128;125839040;125839576;125840611;125840785	125801308;125801308;125801308;125801308;125801308;125838265;125838645;125838265;125838265;125838265;125839124;125839951;125840665;125840838	-;-;-;-;-;-;-;-;-;-;-;-;-;-	7038	0.00686784	0	0	0.0504325	0	0.0146909	0	0	0
ENSMUSG00000101640	Gm28376	1;1;1	16968409;17104801;17161822	16968441;17104909;17161855	+;+;+	176	0	0	0	0	0.561478	0	0.286532	0	0
ENSMUSG00000104133	4921511E07Rik	1	17001194	17002020	+	827	0.116894	0	0	0	0.119492	0	0	0.132376	0
ENSMUSG00000042686	Jph1	1;1;1;1;1;1;1;1;1	17034784;17047622;17065162;17067688;17074115;17074115;17086263;17161522;17167450	17034801;17047792;17067783;17067783;17074758;17074443;17086381;17162281;17168113	-;-;-;-;-;-;-;-;-	4998	137.329	173.512	190.37	165.237	154.844	157.926	220.193	213.835	181.693
ENSMUSG00000100110	Gm28783	1;1	17194971;17198942	17195090;17199180	+;+	359	0.942482	1.20616	1.47708	1.55367	0.275265	0	2.80945	0.914832	0.886674
ENSMUSG00000025777	Gdap1	1;1;1;1;1;1;1;1;1;1;1;1;1;1;1;1	17215586;17215628;17215692;17217160;17217160;17217160;17227185;17227185;17227185;17228594;17228633;17228633;17230148;17230148;17231351;17231351	17215812;17215812;17215812;17217352;17217207;17217352;17228968;17227358;17227358;17232273;17228727;17228727;17230262;17230262;17231855;17234495	+;+;+;+;+;+;+;+;+;+;+;+;+;+;+;+	7731	2.90103	3.31857	6.92077	5.17491	5.72009	3.3502	7.71677	5.33143	4.70756
ENSMUSG00000099899	Gm28784	1;1;1;1	17238627;17240036;17242019;17242948	17238749;17240376;17242185;17243327	+;+;+;+	1011	0.0956199	0.0535374	0.209801	0	0.39098	0.10227	0.099762	0.108284	0
ENSMUSG00000100272	Gm28785	1	17320338	17320716	-	379	0	0	0	0	0	0	0	0	0
ENSMUSG00000100398	Gm5251	1	17465182	17465653	+	472	0	0	0	0	0	0.219056	0.213685	0	0
ENSMUSG00000101589	Rbm6-ps1	1	17467636	17470505	-	2870	0.134734	0.056578	0.258669	0.141341	0.137728	0.090065	0.228427	0.114434	0.0554557
ENSMUSG00000102048	Gm6075	1	17499267	17499752	-	486	0	0	0	0	0	0	0	0	0
ENSMUSG00000089534	Gm25166	1	17590225	17590335	+	111	0	0	0	0	0	0	0	0	0
ENSMUSG00000042807	Hecw2	1;1;1;1;1;1;1;1;1;1;1;1;1;1;1;1;1;1;1;1;1;1;1;1;1;1;1;1;1;1;1;1;1;1;1;1;1;1;1;1;1;1;1;1;1;1;1;1;1;1;1;1;1;1;1;1;1;1;1;1;1;1;1;1;1;1;1;1;1;1;1;1;1;1;1;1;1;1;1	53846035;53846041;53866035;53866035;53867044;53867044;53869801;53869801;53870669;53870669;53871781;53871781;53871851;53878171;53878171;53878171;53878176;53879873;53879873;53879873;53879873;53880280;53890732;53890732;53890732;53892328;53892328;53892328;53904200;53904200;53904200;53905599;53907995;53907995;53924488;53924488;53926742;53926742;53930285;53930285;53943408;53943408;53952400;53952400;539…	53852492;53852492;53866147;53866147;53867129;53867129;53869915;53869915;53870815;53870815;53871910;53871910;53871910;53878269;53878269;53878269;53878269;53880025;53880025;53880025;53880025;53880330;53890845;53890845;53890845;53892448;53892448;53892448;53904309;53904309;53904309;53905671;53908078;53908078;53924584;53924584;53926844;53926844;53930419;53930419;53943593;53943593;53952524;53952524;539…	-;-;-;-;-;-;-;-;-;-;-;-;-;-;-;-;-;-;-;-;-;-;-;-;-;-;-;-;-;-;-;-;-;-;-;-;-;-;-;-;-;-;-;-;-;-;-;-;-;-;-;-;-;-;-;-;-;-;-;-;-;-;-;-;-;-;-;-;-;-;-;-;-;-;-;-;-;-;-	12947	1.28428	2.20736	2.1052	2.18146	2.41956	1.56525	1.63594	1.17533	1.38092
ENSMUSG00000067780	Pi15	1;1;1;1;1;1	17672125;17672801;17690007;17691625;17691871;17695059	17672266;17673108;17690125;17691757;17691986;17701163	+;+;+;+;+;+	6923	2.61822	1.07893	0.773617	2.24124	0.884999	1.50096	1.8648	0.553463	0.651376
ENSMUSG00000100053	Gm28154	1;1;1;1	17685308;17691919;17707283;17707631	17685535;17692146;17707369;17711305	-;-;-;-	4218	0.183351	0.102658	0.037715	0.0721284	0.0468564	0.147076	0.131514	0.0519084	0.0880437
ENSMUSG00000098443	Mir7681	1	53888583	53888654	+	72	0	0	0	0	0	0	0	0	0
ENSMUSG00000087949	Gm24251	1	53925987	53926100	-	114	0	0	0	0	0	0	0	0	0
ENSMUSG00000102868	Gm37633	1	54191556	54194255	-	2700	0	0	0	0.0375602	0	0	0	0	0
ENSMUSG00000119657	Gm25829	1	54288261	54288367	-	107	0	0	0	0	0	0	0	0	0
ENSMUSG00000085125	Gm16070	1;1;1;1;1;1;1;1;1;1;1;1;1;1	17746251;17763128;17767220;17777894;17777894;17779910;17779910;17782674;17782674;17794746;17795208;17797323;17797323;17797323	17747328;17767377;17767377;17777950;17777950;17780119;17780119;17782818;17782818;17794813;17797196;17797479;17797870;17797508	-;-;-;-;-;-;-;-;-;-;-;-;-;-	8345	0.0115844	0.0194582	0.0381262	0.00607624	0.0177628	0.0681451	0	0.0262372	0
ENSMUSG00000025776	Crispld1	1;1;1;1;1;1;1;1;1;1;1;1;1;1;1;1;1;1;1;1;1;1;1;1;1;1;1;1;1;1;1;1;1;1;1	17797269;17797283;17797312;17797806;17798818;17798818;17798818;17815578;17815578;17815578;17816004;17816004;17816004;17816955;17816955;17817725;17817725;17819731;17819731;17820489;17820489;17820658;17820658;17820958;17820958;17823062;17823062;17823192;17823192;17826482;17826482;17832336;17832336;17834287;17834287	17797358;17797358;17797987;17797987;17799138;17799138;17799138;17815696;17815696;17815696;17816136;17816117;17816136;17817070;17817070;17817825;17817825;17819871;17819871;17820549;17820549;17820724;17820724;17821088;17821088;17823105;17823105;17823264;17823264;17826557;17826557;17832466;17832466;17836568;17835799	+;+;+;+;+;+;+;+;+;+;+;+;+;+;+;+;+;+;+;+;+;+;+;+;+;+;+;+;+;+;+;+;+;+;+	4515	2.46229	1.57044	3.51166	1.93167	1.29134	4.706	1.79827	0.994124	1.49229
ENSMUSG00000099895	Gm28153	1;1;1	17812139;17822043;17875560	17812569;17822158;17875641	-;-;-	629	0	0	0	0.161228	0.157107	0.246569	0	0	0
ENSMUSG00000100554	Gm7690	1	18017265	18018663	+	1399	0	0	0	0	0	0	0	0	0
ENSMUSG00000099473	Gm18775	1;1;1	18063234;18063850;18069597	18063416;18064002;18069846	-;-;-	586	0	0	0	0	0	0	0	0	0
ENSMUSG00000099591	Gm17969	1;1	18064037;18065794	18064679;18067707	+;+	2557	0	0	0	0	0	0	0	0	0
ENSMUSG00000109887	Gm28756	1;1;1;1;1;1;1;1;1	18064686;18064686;18069584;18069584;18105034;18105034;18105042;18128425;18128425	18065905;18065905;18069884;18069884;18105117;18105226;18105117;18129014;18129280	-;-;-;-;-;-;-;-;-	2570	0	0	0	0	0	0	0	0	0
ENSMUSG00000102001	Gm28755	1;1;1	18076185;18082563;18086345	18076233;18082646;18086410	-;-;-	199	0	0	0	0	0	0	0	0	0
ENSMUSG00000101717	Gm45784	1;1	18118324;18128427	18118398;18128493	-;-	142	0	0	0	0	0	0	0	0	0
ENSMUSG00000025983	Ccdc150	1;1;1;1;1;1;1;1;1;1;1;1;1;1;1;1;1;1;1;1;1;1;1;1;1;1;1;1;1;1;1;1;1;1;1;1;1;1;1;1;1;1;1;1;1;1;1;1;1;1;1;1;1;1;1;1;1;1;1;1;1;1;1;1;1;1;1;1;1;1;1;1;1;1;1;1;1;1;1;1;1;1;1;1;1;1	54289842;54289842;54289881;54299083;54299083;54299083;54302603;54302603;54302603;54302933;54302933;54302933;54311637;54311637;54311637;54316813;54316813;54316813;54317870;54317870;54317870;54320889;54320889;54324694;54324694;54327994;54327994;54329861;54329861;54339465;54339465;54340159;54340159;54344023;54344023;54353304;54353304;54360076;54364323;54368116;54368116;54368642;54368642;54369151;543…	54290044;54290044;54290044;54299246;54299246;54299246;54302823;54302823;54302823;54303111;54303111;54303111;54311705;54311705;54311705;54316929;54316929;54316929;54317999;54317999;54318120;54320932;54320932;54324786;54324786;54328101;54328101;54329985;54329985;54339642;54339642;54340227;54340227;54344136;54344136;54353375;54353375;54360109;54364417;54368223;54368223;54368704;54368704;54369625;543…	+;+;+;+;+;+;+;+;+;+;+;+;+;+;+;+;+;+;+;+;+;+;+;+;+;+;+;+;+;+;+;+;+;+;+;+;+;+;+;+;+;+;+;+;+;+;+;+;+;+;+;+;+;+;+;+;+;+;+;+;+;+;+;+;+;+;+;+;+;+;+;+;+;+;+;+;+;+;+;+;+;+;+;+;+;+	5021	0.173281	0.0431199	0	0.121186	0.0984068	0.483922	0.271181	0.0654102	0.253588
ENSMUSG00000025774	Crisp4	1;1;1;1;1;1;1;1;1;1;1;1;1;1;1;1;1;1;1;1;1;1;1;1;1;1;1;1;1;1;1	18185415;18185415;18185428;18185824;18192962;18192962;18192962;18192962;18194456;18194456;18194456;18194456;18198866;18198866;18198866;18198866;18200383;18200383;18200383;18204263;18204263;18204263;18204263;18207212;18207212;18207212;18207212;18211640;18216068;18216068;18216068	18185980;18185980;18185980;18185980;18193050;18193050;18193050;18193050;18194553;18194553;18194553;18194553;18199014;18200473;18199014;18199014;18200473;18200473;18200473;18204397;18204397;18204397;18204397;18207275;18207276;18207276;18207276;18211756;18216120;18216126;18216126	-;-;-;-;-;-;-;-;-;-;-;-;-;-;-;-;-;-;-;-;-;-;-;-;-;-;-;-;-;-;-	2737	0	0	0	0	0	0	0	0	0
ENSMUSG00000070977	Defb44-ps	1;1	18280277;18293748	18280454;18293788	-;-	219	0	0	0	0	0	0	0	0	0
ENSMUSG00000073735	Defb18	1;1	18306697;18307598	18306884;18307667	-;-	258	0	0	0	0	0	0	0	0	0
ENSMUSG00000041303	Gtf3c3	1;1;1;1;1;1;1;1;1;1;1;1;1;1;1;1;1;1;1;1;1;1;1	54435163;54438288;54442670;54444139;54444996;54455043;54455881;54456818;54458542;54459308;54459555;54462660;54462660;54463168;54463168;54466463;54466559;54467921;54467921;54469658;54473213;54476991;54477972	54437161;54438440;54442794;54444329;54445233;54455178;54455982;54457020;54458713;54459658;54459658;54462732;54462732;54463213;54463315;54466724;54466724;54468070;54468112;54469781;54473397;54477102;54478130	-;-;-;-;-;-;-;-;-;-;-;-;-;-;-;-;-;-;-;-;-;-;-	4925	8.56796	6.31931	6.46017	8.17477	6.75187	7.71524	6.61474	6.93526	7.21731
ENSMUSG00000109809	Gm34066	1;1;1;1;1;1	54482563;54483945;54485215;54485999;54494041;54495794	54482721;54484132;54485346;54486049;54494206;54495922	-;-;-;-;-;-	825	0.117178	0	0.128551	0.122924	0	0	0.122254	0	0.0643062
ENSMUSG00000049690	Nckap5	1;1;1;1;1;1;1;1;1;1;1;1;1;1;1;1;1;1;1;1;1;1;1;1;1;1;1;1;1;1;1;1;1;1;1;1;1;1;1;1;1;1;1;1;1;1;1;1;1;1;1;1;1;1;1;1;1;1;1;1;1;1;1;1;1;1;1;1;1;1;1;1;1;1;1;1;1;1;1;1;1;1;1;1;1;1;1;1;1;1;1;1;1;1;1;1;1;1;1	125841357;125841374;125841374;125841385;125842056;125842480;125842697;125867900;125892885;125904663;125904663;125904663;125904663;125909120;125909120;125909120;125909120;125909120;125909120;125942308;125942308;125942308;125942308;125942308;125942308;125950770;125950770;125950770;125950770;125952013;125952013;125952013;125955614;125961510;125961510;125961510;125962575;126030281;126030281;126030281…	125842758;125842758;125842758;125842758;125842758;125842758;125842758;125867974;125892937;125904799;125904799;125904799;125904799;125909434;125909434;125909434;125909434;125909434;125909434;125942386;125942386;125942386;125942386;125942386;125942386;125950947;125950840;125950947;125950947;125955752;125955752;125955752;125955752;125961701;125961701;125961701;125962862;126030400;126030400;126030400…	-;-;-;-;-;-;-;-;-;-;-;-;-;-;-;-;-;-;-;-;-;-;-;-;-;-;-;-;-;-;-;-;-;-;-;-;-;-;-;-;-;-;-;-;-;-;-;-;-;-;-;-;-;-;-;-;-;-;-;-;-;-;-;-;-;-;-;-;-;-;-;-;-;-;-;-;-;-;-;-;-;-;-;-;-;-;-;-;-;-;-;-;-;-;-;-;-;-;-	12100	0.247671	0.16551	0.166532	0.20953	0.0612521	0.200808	0.141703	0.171903	0.276225
ENSMUSG00000067773	Defb41	1;1;1;1	18321204;18330748;18335250;18335250	18321557;18330890;18335362;18335304	-;-;-;-	610	0	0	0	0	0	0	0	0	0
ENSMUSG00000101685	Gm17837	1	18332619	18333603	-	985	0	0	0.10767	0	0	0	0	0	0
ENSMUSG00000101306	Gm5252	1	18778652	18779560	+	909	0	0	0	0	0	0	0	0	0
ENSMUSG00000104519	Gm37161	1	125847003	125849699	-	2697	0.0716884	0.100345	0.0786463	0.037602	0	0	0.0373969	0	0.0786839
ENSMUSG00000088800	Gm24075	1	19039986	19040057	-	72	0	0	0	0	0	0	0	0	0
ENSMUSG00000102723	Gm37936	1	125997877	125999198	-	1322	0	0	0	0	0	0	0	0	0
ENSMUSG00000101644	Gm28343	1	19107490	19107601	+	112	0	0	0	0	0	0	0	0	0
ENSMUSG00000103824	Gm38177	1	126251372	126252411	-	1040	0	0	0	0	0	0	0	0	0
ENSMUSG00000099433	Gm28344	1	19133081	19133359	+	279	0	0	0	0	0	0	0	0	0
ENSMUSG00000101600	4930599A14Rik	1;1;1;1	126799940;126802482;126804114;126804114	126800113;126802595;126804352;126804326	-;-;-;-	527	0	0	0	0	0	0	0	0	0
ENSMUSG00000089787	Gm15825	1;1;1;1	19133524;19135107;19145326;19174894	19133748;19135265;19145688;19175064	-;-;-;-	918	0	0	0	0	0	0	0	0	0
ENSMUSG00000022995	Enah	1;1;1;1;1;1;1;1;1;1;1;1;1;1;1;1;1;1;1;1;1;1;1;1;1;1;1;1;1;1;1;1;1;1;1;1;1;1;1;1;1;1;1;1;1;1;1;1;1;1;1;1;1;1;1;1;1;1;1;1;1;1;1;1;1;1;1;1;1;1;1;1;1;1;1;1;1;1;1;1;1;1;1;1;1;1;1;1;1;1;1;1;1;1;1;1;1;1;1;1;1;1;1;1;1;1;1;1;1;1;1;1;1;1;1;1;1;1;1;1;1;1;1;1;1;1;1;1;1;1;1;1;1;1;1;1;1;1	181723949;181731965;181732010;181732010;181732889;181733043;181733071;181733078;181733078;181733078;181733273;181733952;181733952;181733952;181733952;181733952;181733952;181733952;181733952;181733952;181733952;181733952;181735863;181735863;181735863;181735863;181735863;181735863;181735863;181735863;181735863;181735863;181738273;181739162;181740872;181740872;181740872;181740872;181740872;181740872…	181733462;181733462;181733462;181733462;181733462;181733462;181733462;181733462;181733462;181733462;181733462;181734009;181734009;181734009;181734009;181734009;181734009;181734009;181734403;181734009;181734009;181734009;181735941;181735941;181735941;181735941;181735941;181735941;181735941;181735969;181735941;181735941;181740162;181739224;181740938;181740938;181740938;181740938;181740938;181740938…	-;-;-;-;-;-;-;-;-;-;-;-;-;-;-;-;-;-;-;-;-;-;-;-;-;-;-;-;-;-;-;-;-;-;-;-;-;-;-;-;-;-;-;-;-;-;-;-;-;-;-;-;-;-;-;-;-;-;-;-;-;-;-;-;-;-;-;-;-;-;-;-;-;-;-;-;-;-;-;-;-;-;-;-;-;-;-;-;-;-;-;-;-;-;-;-;-;-;-;-;-;-;-;-;-;-;-;-;-;-;-;-;-;-;-;-;-;-;-;-;-;-;-;-;-;-;-;-;-;-;-;-;-;-;-;-;-;-	21452	8.04621	5.40455	5.30223	4.37995	13.488	7.08031	7.61429	5.78198	7.8199
ENSMUSG00000101385	Gm5261	1	126977721	126978433	-	713	0	0	0	0	0	0	0	0	0
ENSMUSG00000103722	2700078F05Rik	1	181777697	181780940	-	3244	0	0.0333701	0	0	0	0	0	0	0.0327082
ENSMUSG00000103317	Gm38359	1	181795264	181797488	-	2225	0.0868959	0.0486528	0	0	0	0.0232348	0	0	0
ENSMUSG00000102950	Gm37018	1	181813901	181817769	-	3869	0	0	0	0	0.0255415	0	0	0	0
ENSMUSG00000042596	Tfap2d	1;1;1;1;1;1;1;1;1;1;1;1;1;1	19173246;19174588;19177405;19178474;19178474;19189054;19189054;19189386;19189386;19213061;19213061;19218528;19218528;19236183	19173518;19175085;19177597;19178534;19178534;19189219;19189219;19189504;19189504;19213202;19213202;19218591;19218641;19236570	+;+;+;+;+;+;+;+;+;+;+;+;+;+	1954	0	0	0	0	0	0	0	0	0
ENSMUSG00000102760	Gm37258	1	181833625	181835251	-	1627	0.0594172	0	0	0	0	0	0	0	0
ENSMUSG00000100720	Gm10075	1	19223646	19224190	-	545	0.0886897	0.297943	0.0972977	0	0	0	0.0925315	0	0.194689
ENSMUSG00000073678	Pgap1	1;1;1;1;1;1;1;1;1;1;1;1;1;1;1;1;1;1;1;1;1;1;1;1;1;1;1;1;1;1;1;1;1;1;1;1;1;1;1;1;1	54512153;54521011;54525629;54529380;54531188;54532368;54533960;54536693;54549187;54550553;54551060;54551756;54551931;54553996;54560451;54563443;54563475;54564527;54564527;54565359;54567671;54567671;54569276;54569276;54570013;54570013;54571181;54571181;54572578;54572578;54575114;54575114;54582197;54582197;54587098;54587098;54590136;54590136;54593762;54596593;54596593	54520003;54521115;54525816;54529430;54531323;54532565;54534050;54536786;54549225;54550661;54551126;54551807;54552004;54554071;54560528;54563526;54563526;54564573;54564573;54568605;54567754;54567754;54569331;54569331;54570118;54570118;54571247;54571247;54572630;54572630;54575271;54575271;54582368;54582368;54587273;54587273;54590289;54590289;54596786;54596843;54596841	-;-;-;-;-;-;-;-;-;-;-;-;-;-;-;-;-;-;-;-;-;-;-;-;-;-;-;-;-;-;-;-;-;-;-;-;-;-;-;-;-	16611	1.14358	1.0199	0.97365	2.00859	1.02622	1.12974	0.974531	0.843585	0.942179
ENSMUSG00000103379	Gm37177	1	181898968	181899384	+	417	0	0	0	0	0	0	0	0	0
ENSMUSG00000104136	Gm36955	1	54557769	54559429	-	1661	0	0	0	0	0	0	0	0	0
ENSMUSG00000101130	Gm19637	1	54605862	54606440	+	579	0	0	0	0	0	0	0	0	0
ENSMUSG00000026511	Srp9	1;1;1;1;1;1;1	181952302;181952315;181952346;181956249;181958264;181958901;181958901	181952540;181952540;181956064;181956317;181959370;181959484;181959972	+;+;+;+;+;+;+	5541	27.7489	21.3536	25.7337	26.0074	31.6292	28.8856	26.53	26.4846	29.6524
ENSMUSG00000103018	Gm17968	1	181954971	181955754	-	784	0	0	0	0	0	0	0	0	0
ENSMUSG00000091013	Vmn1r1	1;1;1;1;1;1;1	181982269;181982269;181984743;181986772;181986772;181991846;181991958	181985695;181985695;181985663;181986904;181986904;181992051;181992051	-;-;-;-;-;-;-	3766	0	0	0	0	0	0	0	0	0
ENSMUSG00000036155	Mgat5	1;1;1;1;1;1;1;1;1;1;1;1;1;1;1;1;1;1;1;1;1;1;1;1;1;1;1;1;1;1;1;1;1;1;1;1;1;1;1;1;1;1;1;1;1;1;1;1;1;1;1;1;1	127132752;127132755;127132765;127177527;127177527;127234371;127234371;127234374;127234499;127248341;127248341;127248341;127248341;127292885;127292885;127292885;127292885;127294140;127294140;127294140;127294140;127310658;127310658;127310658;127310658;127312505;127312505;127312505;127312505;127315080;127315080;127315080;127315080;127318481;127318481;127318481;127325244;127325244;127325244;127339864…	127133164;127133164;127133164;127177576;127177576;127234753;127234753;127234753;127234753;127248502;127248502;127248502;127248502;127292961;127292961;127292961;127292961;127294229;127294229;127294229;127294229;127310729;127310729;127310729;127310729;127312666;127312666;127312666;127312666;127315249;127315249;127315249;127315949;127318615;127318615;127318615;127325377;127326529;127325377;127339997…	+;+;+;+;+;+;+;+;+;+;+;+;+;+;+;+;+;+;+;+;+;+;+;+;+;+;+;+;+;+;+;+;+;+;+;+;+;+;+;+;+;+;+;+;+;+;+;+;+;+;+;+;+	10291	2.7289	0.678485	1.00994	1.98568	0.960258	2.65243	1.3329	0.840396	1.31974
ENSMUSG00000104039	Gm37772	1	127169828	127171221	+	1394	0	0	0	0	0	0	0	0	0
ENSMUSG00000038633	Degs1	1;1;1;1;1;1;1	182103337;182106062;182106541;182106569;182109726;182110187;182110187	182104458;182107283;182107283;182107283;182109789;182110369;182110369	-;-;-;-;-;-;-	2591	43.0564	26.3842	27.5471	42.7803	34.8597	41.6611	31.8616	23.2386	31.3893
ENSMUSG00000104378	Gm37510	1	127198261	127203022	+	4762	0.060902	0	0	0	0	0.0217124	0.0847202	0	0.0222817
ENSMUSG00000099471	Gm8451	1	127210399	127210845	-	447	4.10909	2.17958	3.08436	4.3106	5.52685	6.59228	3.49736	3.91856	5.45956
ENSMUSG00000106307	Gm23370	1	127259549	127259678	+	130	0	0	0	0	0	0	0	0	0
ENSMUSG00000100147	1700047M11Rik	1;1;1;1;1	182115555;182125474;182128399;182128638;182130534	182115795;182125586;182128763;182130890;182130852	+;+;+;+;+	2846	3.53263	0.342331	0.670759	0.285067	0.208335	3.36051	0.850536	0.346196	0.410105
ENSMUSG00002075922	ENSMUSG00002075922	1	127259550	127259678	+	129	0	0	0	0	0	0	0	0	0
ENSMUSG00000065687	Gm23734	1	127302868	127302976	+	109	0.886897	0	0	0	0	0	0	0	0
ENSMUSG00000103390	Gm38301	1	127334513	127335055	+	543	0	0	0	0	0	0	0	0	0
ENSMUSG00000026594	Ralgps2	1;1;1;1;1;1;1;1;1;1;1;1;1;1;1;1;1;1;1;1;1;1;1;1;1;1;1;1;1;1;1;1;1;1;1;1;1;1;1;1;1;1;1;1;1;1;1;1;1;1;1;1;1;1;1;1;1;1;1;1;1;1;1;1;1;1;1;1;1;1;1;1;1;1;1;1;1;1;1;1;1;1;1;1;1;1;1;1;1;1;1;1;1;1;1;1;1;1;1;1;1;1;1;1;1;1;1;1;1;1;1;1;1;1;1;1;1;1;1;1;1;1;1;1;1;1;1;1;1;1;1;1;1;1;1;1;1;1;1;1;1;1;1;1;1;1;1;1;1;1;1;1;1;1;1;1;1;1;1;1;1;1;1;1;1;1;1;1;1;1;1;1;1;1;1;1;1;1;1;1;1;1;1;1;1;1;1;1;1;1;1;1;1;1;1;1;1;1;1;1…	156631736;156634330;156634330;156635280;156635686;156635692;156636400;156639015;156639015;156639015;156639015;156639015;156639015;156639015;156640651;156641008;156641008;156641008;156641008;156641008;156641008;156641008;156644094;156645311;156645311;156645311;156645311;156645311;156645311;156645311;156646447;156646466;156647383;156647383;156647383;156647383;156647383;156647383;156647383;156647383…	156636763;156636763;156636763;156636763;156636763;156636763;156636763;156639106;156639106;156639106;156639106;156639106;156639106;156639106;156641113;156641138;156641113;156641113;156641113;156641113;156641113;156641113;156645403;156645403;156645403;156645403;156645403;156645403;156645403;156645403;156647488;156647488;156647488;156647488;156647488;156647488;156647488;156647488;156647488;156647488…	-;-;-;-;-;-;-;-;-;-;-;-;-;-;-;-;-;-;-;-;-;-;-;-;-;-;-;-;-;-;-;-;-;-;-;-;-;-;-;-;-;-;-;-;-;-;-;-;-;-;-;-;-;-;-;-;-;-;-;-;-;-;-;-;-;-;-;-;-;-;-;-;-;-;-;-;-;-;-;-;-;-;-;-;-;-;-;-;-;-;-;-;-;-;-;-;-;-;-;-;-;-;-;-;-;-;-;-;-;-;-;-;-;-;-;-;-;-;-;-;-;-;-;-;-;-;-;-;-;-;-;-;-;-;-;-;-;-;-;-;-;-;-;-;-;-;-;-;-;-;-;-;-;-;-;-;-;-;-;-;-;-;-;-;-;-;-;-;-;-;-;-;-;-;-;-;-;-;-;-;-;-;-;-;-;-;-;-;-;-;-;-;-;-;-;-;-;-;-;-…	12085	1.82784	0.44788	0.548482	5.58041	1.53729	2.08757	0.521614	0.484643	0.460946
ENSMUSG00000025927	Tfap2b	1;1;1;1;1;1;1;1;1;1;1;1;1;1;1;1;1;1;1;1;1;1;1;1;1;1	19279138;19279184;19282278;19282530;19284103;19284175;19284175;19284175;19284175;19289417;19289417;19289417;19289417;19296660;19296660;19296660;19298666;19298666;19298666;19301237;19301237;19301237;19304274;19304274;19304274;19306832	19279472;19279472;19282647;19282647;19284633;19284666;19284633;19284633;19284633;19289477;19289477;19289477;19289477;19296879;19296879;19296879;19298784;19298784;19298784;19301378;19301378;19301378;19304848;19304530;19308800;19308307	+;+;+;+;+;+;+;+;+;+;+;+;+;+;+;+;+;+;+;+;+;+;+;+;+;+	6338	0.0152527	0	0	0.312014	0.124734	0.277329	0	0.138182	1.60715
ENSMUSG00000100538	Gm28340	1;1	19312949;19313846	19313002;19313993	+;+	202	0	0	0	0	0	0	0	0	0
ENSMUSG00000101117	Gm28341	1	19390450	19390921	-	472	0	0	0	0	0	0	0	0	0
ENSMUSG00000100204	Gm4849	1	19401163	19403408	+	2246	0.172167	0.0481979	0.0472193	0.090305	0.0219991	0.0230175	0.0449062	0.0487422	0.0708628
ENSMUSG00002076883	SNORD29	1	19584079	19584143	-	65	0	0	0	0	0	0	0	0	0
ENSMUSG00000102597	Gm38382	1	19684493	19686991	+	2499	0	0	0	0	0	0	0	0	0
ENSMUSG00000101964	Gm28693	1;1	156662857;156663179	156665494;156663509	-;-	2638	0.0366458	0	0	0	0.0187301	0	0	0	0
ENSMUSG00000047539	Fbxo28	1;1;1;1;1;1;1;1;1;1;1;1;1;1;1;1;1;1;1;1	182140667;182142753;182144028;182144556;182144809;182145375;182145375;182145375;182145375;182145375;182153819;182153819;182157439;182157439;182157439;182157439;182168888;182168888;182168888;182168888	182144850;182144850;182144850;182144850;182144850;182145501;182145523;182145570;182145570;182145952;182153957;182153957;182157548;182157548;182157548;182157548;182169194;182169165;182169136;182169183	-;-;-;-;-;-;-;-;-;-;-;-;-;-;-;-;-;-;-;-	5318	13.8518	13.3229	13.4114	16.4095	16.0457	15.7289	12.963	13.9777	16.2709
ENSMUSG00000097260	Gm5706	1	182220108	182221100	-	993	0	0	0	0	0	0	0	0	0
ENSMUSG00000073482	Gm10517	1;1	182235829;182236184	182236586;182236585	-;-	758	0	0.357033	0.139914	0.13379	0	0	0.0665299	0.144426	0
ENSMUSG00000033544	Angptl1	1;1;1;1;1;1;1	156666132;156666512;156672150;156672150;156684653;156685930;156687985	156666807;156666807;156673185;156672995;156684846;156686200;156688648	+;+;+;+;+;+;+	2841	15.0231	10.3451	18.9823	10.691	5.09579	16.9959	5.66247	4.29653	5.28472
ENSMUSG00000103303	Gm37802	1	156683787	156686429	-	2643	0.0365765	0.0409582	0.0802531	0.153481	0.0186947	0.0978005	0	0	0.0802916
ENSMUSG00000102960	Gm37943	1	156699747	156703690	-	3944	0	0	0	0	0	0	0	0	0
ENSMUSG00000101905	4930439D14Rik	1	156767408	156767766	+	359	0	0	0	0.564972	0	0.144004	0	0	0
ENSMUSG00000101768	Gm28694	1;1;1	156800330;156868884;156881535	156800782;156869082;156881604	-;-;-	722	0	0	0	0.0702303	0	0	0	0	0
ENSMUSG00000103325	Gm10531	1	156871117	156873419	+	2303	0.209882	0	0.0690759	0	0	0.112239	0.0437948	0	0.0921453
ENSMUSG00000026347	Tmem163	1;1;1;1;1;1;1;1;1;1;1;1;1;1;1;1;1;1;1;1;1;1;1;1;1;1;1;1;1;1;1;1;1;1	127414283;127414295;127418079;127418079;127418635;127419098;127419282;127423455;127423455;127423455;127423455;127423455;127427921;127427921;127427921;127427921;127427921;127447082;127447082;127447082;127447082;127465121;127479063;127479063;127479063;127480498;127480498;127480498;127596388;127596388;127596388;127605168;127605168;127605168	127414434;127414434;127419397;127419397;127419397;127419397;127419397;127423596;127423596;127423596;127423596;127423596;127428032;127428032;127428032;127428081;127428032;127447178;127447178;127447178;127447178;127465167;127479154;127479154;127479154;127480541;127480541;127480541;127596507;127596507;127596507;127605758;127607285;127605833	-;-;-;-;-;-;-;-;-;-;-;-;-;-;-;-;-;-;-;-;-;-;-;-;-;-;-;-;-;-;-;-;-;-	4292	0.202713	0.0504439	0	0.862432	0.172682	0.264991	0.0469988	0	0.0247216
ENSMUSG00000026348	Acmsd	1;1;1;1;1;1;1;1;1;1;1;1;1;1	127657150;127666288;127667680;127673513;127676726;127681525;127684494;127685741;127687396;127687396;127693617;127693617;127694020;127694020	127657279;127666332;127667776;127673562;127676962;127681618;127684607;127685836;127687568;127687568;127693715;127693715;127695715;127695715	+;+;+;+;+;+;+;+;+;+;+;+;+;+	2831	0.512213	0.114715	0.20604	0.0537332	0.209439	0.620879	0.231574	0	0.0936995
ENSMUSG00000102014	2900009J06Rik	1;1;1;1	127681353;127681353;127701665;127701665	127681690;127681685;127701829;127701791	-;-;-;-	503	0.19219	0.645641	1.47591	0.403231	2.45577	0.822224	0.802063	1.08822	1.1602
ENSMUSG00000026510	Trp53bp2	1;1;1;1;1;1;1;1;1;1;1;1;1;1;1;1;1;1;1;1;1;1;1;1;1;1;1;1;1;1;1;1	182236737;182256459;182259124;182262917;182264463;182268402;182269187;182269641;182269698;182270198;182270198;182271890;182271890;182272226;182272226;182272337;182273839;182273839;182273887;182275966;182275966;182275966;182280220;182280220;182281263;182281263;182283262;182283262;182286325;182286325;182289252;182289252	182237015;182256606;182259237;182262999;182264564;182268576;182269368;182269862;182269862;182270426;182270426;182271997;182271997;182272374;182272374;182272374;182274301;182274301;182274301;182276080;182276744;182276744;182280357;182280357;182281396;182281396;182283428;182283428;182286524;182286524;182289347;182289997	+;+;+;+;+;+;+;+;+;+;+;+;+;+;+;+;+;+;+;+;+;+;+;+;+;+;+;+;+;+;+;+	4418	9.01511	7.43654	9.37399	10.7312	7.0458	8.74104	8.10436	6.59129	7.8174
ENSMUSG00000043760	Pkhd1	1;1;1;1;1;1;1;1;1;1;1;1;1;1;1;1;1;1;1;1;1;1;1;1;1;1;1;1;1;1;1;1;1;1;1;1;1;1;1;1;1;1;1;1;1;1;1;1;1;1;1;1;1;1;1;1;1;1;1;1;1;1;1;1;1;1;1;1;1;1;1;1;1;1;1;1;1;1;1;1;1;1;1;1	20128003;20140602;20143681;20151410;20173439;20174766;20187154;20268242;20269566;20270744;20279385;20282061;20290263;20293083;20309525;20345743;20358420;20380749;20382257;20417435;20420637;20429064;20431210;20434343;20444080;20444936;20444946;20447599;20447599;20451627;20451627;20461689;20461689;20462236;20479581;20484445;20520445;20573166;20579117;20590378;20592888;20604067;20604760;20607497;206…	20128934;20140724;20143839;20151517;20173526;20174901;20188171;20268399;20269734;20271619;20279537;20282215;20290350;20293196;20309662;20345871;20358485;20380944;20382434;20417681;20420769;20429198;20431315;20434455;20444210;20444992;20444992;20447724;20447724;20451818;20451818;20461846;20461846;20462443;20479672;20484657;20520601;20573316;20579336;20590521;20594489;20604134;20604955;20607632;206…	-;-;-;-;-;-;-;-;-;-;-;-;-;-;-;-;-;-;-;-;-;-;-;-;-;-;-;-;-;-;-;-;-;-;-;-;-;-;-;-;-;-;-;-;-;-;-;-;-;-;-;-;-;-;-;-;-;-;-;-;-;-;-;-;-;-;-;-;-;-;-;-;-;-;-;-;-;-;-;-;-;-;-;-	14310	0	0.0113472	0.0148224	0.00708683	0.0276227	0.00722534	0.0176204	0.0229507	0.0148295
ENSMUSG00000091806	Gm5258	1	86250989	86251315	+	327	0	0	0	0	0	0	0	0	0
ENSMUSG00000101853	Gm28627	1;1	86255761;86256303	86255920;86256595	+;+	453	0	0	0	0	0	0	0	0	0
ENSMUSG00000104095	Gm37315	1	20132294	20135772	-	3479	0	0	0	0	0	0	0	0	0.0304988
ENSMUSG00000089914	4930486I03Rik	1;1;1	20426676;20451319;20462116	20426929;20451443;20462524	+;+;+	788	0	0	0	0	0	0	0	0	0
ENSMUSG00000090142	Gm15795	1	20514482	20515034	-	553	0	0	0	0	0	0	0	0	0
ENSMUSG00000070175	Gm24162	1	20515035	20515136	-	102	0	0	0	0	0	0	0	0	0
ENSMUSG00000099906	Lincmd1	1;1;1;1	20740106;20741174;20749247;20752937	20740225;20741328;20754522;20753182	+;+;+;+	5551	1.92438	7.67382	2.20668	1.16923	8.16232	6.59371	5.85061	2.4159	7.39736
ENSMUSG00000065559	Mir206	1	20749234	20749306	+	73	0.662135	0.741456	0	0	4.73795	2.12455	0	0	0.726749
ENSMUSG00000065480	Mir133b	1	20752993	20753111	+	119	0	0	0	0	0	0	0	0	0
ENSMUSG00000025929	Il17a	1;1;1	20801129;20802320;20803846	20801212;20802531;20804720	+;+;+	1171	0	0	0	0	0.0843895	0	0	0	0
ENSMUSG00000026349	Ccnt2	1;1;1;1;1;1;1;1;1;1;1;1;1;1;1;1;1;1;1;1;1;1;1;1;1;1;1;1;1;1;1;1;1;1;1;1;1;1;1;1;1;1	127701901;127701901;127701901;127701901;127701901;127701901;127702838;127702838;127702838;127702838;127702838;127702838;127719342;127719342;127719342;127719342;127719342;127719342;127721095;127721095;127721095;127721095;127721095;127722992;127722992;127722992;127722992;127724308;127725578;127725578;127725578;127725578;127727127;127727127;127727127;127729343;127729343;127729343;127729899;127729899…	127702122;127702122;127702122;127702122;127702122;127702122;127702919;127702919;127702919;127702919;127702919;127702919;127719470;127719470;127719470;127723537;127719470;127719470;127721326;127721155;127721155;127721155;127721155;127723054;127723537;127723054;127723054;127725456;127726138;127725933;127725623;127725623;127727290;127727290;127727290;127729413;127729413;127729413;127735798;127731030…	+;+;+;+;+;+;+;+;+;+;+;+;+;+;+;+;+;+;+;+;+;+;+;+;+;+;+;+;+;+;+;+;+;+;+;+;+;+;+;+;+;+	12345	15.74	11.3996	10.7386	14.1172	21.6452	15.0213	13.2396	10.8544	15.8664
ENSMUSG00000041872	Il17f	1;1;1;1;1;1;1;1;1;1;1;1;1	20847370;20847903;20848007;20849515;20849515;20849515;20854397;20854397;20854719;20857703;20858830;20860712;20860712	20848228;20848228;20848228;20849735;20849735;20849778;20854483;20854494;20854883;20858058;20858979;20860809;20860841	-;-;-;-;-;-;-;-;-;-;-;-;-	2022	0	0	0	0.0752318	0.122181	0.10227	0	0	0
ENSMUSG00000052331	Ankrd44	1;1;1;1;1;1;1;1;1;1;1;1;1;1;1;1;1;1;1;1;1;1;1;1;1;1;1;1;1;1;1;1;1;1;1;1;1;1;1;1;1;1;1;1;1;1;1;1;1;1;1;1;1;1;1;1;1;1;1;1;1;1;1;1;1;1;1;1;1;1;1;1;1;1;1;1;1;1;1;1;1;1;1;1;1;1;1;1;1;1;1;1;1;1;1;1;1;1;1;1;1;1;1;1;1;1;1;1;1;1;1;1;1;1;1;1;1;1;1;1;1;1;1;1;1;1;1;1;1;1;1;1;1;1;1;1;1;1;1;1;1;1	54684499;54684499;54684501;54688256;54690828;54690828;54690828;54690828;54692902;54692902;54692902;54692902;54694070;54694239;54694239;54694239;54694239;54694820;54694820;54694820;54694820;54694820;54696775;54696775;54696775;54696775;54696775;54698078;54698078;54698078;54700160;54700160;54700160;54700160;54701813;54701813;54701813;54701813;54703058;54703058;54703058;54703058;54706372;54706531;547…	54687494;54687772;54687494;54688759;54690919;54690919;54690919;54690919;54692984;54692984;54692984;54692984;54694321;54694321;54694321;54694321;54694321;54694965;54694965;54694965;54694965;54694965;54696858;54698165;54696858;54696846;54696858;54698165;54698165;54698165;54700376;54700376;54700376;54700376;54701930;54701930;54701930;54701930;54703145;54703145;54703145;54703145;54706732;54706732;547…	-;-;-;-;-;-;-;-;-;-;-;-;-;-;-;-;-;-;-;-;-;-;-;-;-;-;-;-;-;-;-;-;-;-;-;-;-;-;-;-;-;-;-;-;-;-;-;-;-;-;-;-;-;-;-;-;-;-;-;-;-;-;-;-;-;-;-;-;-;-;-;-;-;-;-;-;-;-;-;-;-;-;-;-;-;-;-;-;-;-;-;-;-;-;-;-;-;-;-;-;-;-;-;-;-;-;-;-;-;-;-;-;-;-;-;-;-;-;-;-;-;-;-;-;-;-;-;-;-;-;-;-;-;-;-;-;-;-;-;-;-;-	14175	4.97851	2.76073	2.52511	9.22192	2.94892	4.51144	1.80729	2.19336	2.5862
ENSMUSG00000026234	Ncl	1;1;1;1;1;1;1;1;1;1;1;1;1;1;1;1;1;1;1;1;1;1;1;1;1;1;1;1;1;1;1;1;1;1;1;1	86272441;86278217;86278218;86278286;86278534;86278534;86278534;86278534;86278823;86279089;86279089;86279089;86279920;86279920;86279920;86280232;86280848;86281454;86281454;86282742;86282742;86283774;86283774;86284093;86284093;86284278;86284278;86284679;86284679;86285034;86285829;86285829;86285829;86286289;86286928;86286928	86278418;86278418;86278418;86278418;86278757;86278933;86278757;86278757;86279215;86279215;86279785;86279215;86280028;86281002;86280041;86280355;86281002;86281577;86281577;86282866;86282866;86283915;86283915;86284179;86284179;86284463;86284463;86285174;86285174;86285174;86285945;86285945;86285945;86286691;86287086;86287122	-;-;-;-;-;-;-;-;-;-;-;-;-;-;-;-;-;-;-;-;-;-;-;-;-;-;-;-;-;-;-;-;-;-;-;-	10188	54.3375	37.168	41.1549	55.534	39.2448	54.4628	46.5391	42.8261	40.2581
ENSMUSG00000101674	4930444A19Rik	1;1;1;1;1;1;1;1	54720888;54729655;54756123;54756670;54768645;54768645;54775857;54804748	54721081;54729751;54756218;54756809;54768728;54768728;54775975;54806683	+;+;+;+;+;+;+;+	2666	0	0	0	0.0190196	0	0	0	0	0
ENSMUSG00000102503	Gm37370	1	54776325	54777734	-	1410	0.0685615	0	0	0.0719238	0.0700852	0.0733295	0	0.0776418	0
ENSMUSG00000064837	Snora75	1	86278891	86279023	-	133	0	0	0	0	0	0	0	0	0
ENSMUSG00002075552	ENSMUSG00002075552	1	54808377	54808481	+	105	0	0	0	0	0	0	0	0	0
ENSMUSG00000104627	Mir3535	1	86279703	86279849	-	147	0	0	0	0	0	0	0	0	0
ENSMUSG00000102642	A130048G24Rik	1	54953004	54955753	-	2750	0	0	0	0	0	0	0	0	0
ENSMUSG00002076827	SNORD20	1	86279730	86279809	-	80	0	0	0	0	0	0	0	0	0
ENSMUSG00000064823	Snord82	1	86283983	86284052	-	70	0	0	0	0	0	0	0	0	0
ENSMUSG00000073627	C130036L24Rik	1;1;1;1;1;1	86287296;86287306;86287310;86294855;86294855;86299108	86287729;86287421;86290494;86295686;86295441;86301513	+;+;+;+;+;+	6437	0.48058	0.462474	0.38718	0.64594	0.798298	0.401564	0.383883	0.637767	0.733523
ENSMUSG00000026509	Capn2	1;1;1;1;1;1;1;1;1;1;1;1;1;1;1;1;1;1;1;1;1;1;1;1;1;1;1;1;1;1;1;1;1;1;1;1;1;1;1;1;1;1;1;1;1;1;1;1;1;1;1	182294825;182297744;182297779;182298244;182298244;182300086;182300086;182300104;182300489;182300489;182301447;182301447;182301447;182304816;182304816;182304816;182306113;182306113;182306113;182307271;182307271;182307271;182309012;182309012;182310101;182311465;182311470;182311768;182314109;182314109;182314109;182315280;182315280;182315280;182316559;182316559;182316559;182317530;182317530;182317530…	182295800;182297802;182297802;182298360;182298360;182300164;182300164;182300557;182300557;182300557;182301511;182301511;182301511;182304873;182304873;182304873;182306178;182306178;182306178;182307307;182307372;182307307;182309059;182309223;182310112;182311937;182311937;182311937;182314269;182314269;182314269;182315354;182315354;182315354;182316644;182316644;182316644;182317613;182318600;182317613…	-;-;-;-;-;-;-;-;-;-;-;-;-;-;-;-;-;-;-;-;-;-;-;-;-;-;-;-;-;-;-;-;-;-;-;-;-;-;-;-;-;-;-;-;-;-;-;-;-;-;-	6345	30.3956	26.2143	32.4682	35.2347	33.4851	41.2927	30.8221	26.8641	32.4002
ENSMUSG00000110510	Gm45908	1	86304822	86305998	-	1177	0	0	0	0	0	0	0.171384	0.0930118	0
ENSMUSG00000102234	Gm37885	1;1;1;1;1;1	182311744;182316126;182317407;182317594;182319076;182319076	182311855;182316270;182317577;182318187;182319166;182320038	+;+;+;+;+;+	1985	0.0487011	0	0	0.0510894	0	0.026044	0	0	0.0534535
ENSMUSG00000104415	Gm37069	1	182321721	182325862	+	4142	0	0	0.0256047	0	0.0477161	0.0873687	0.0730512	0.0264304	0.0512338
ENSMUSG00000026237	Nmur1	1;1;1;1;1;1;1;1;1;1;1	86314025;86314047;86314047;86315035;86315035;86315035;86315569;86317064;86325755;86348682;86353836	86314435;86314435;86314435;86315929;86315863;86315929;86315929;86317066;86325912;86348794;86353950	-;-;-;-;-;-;-;-;-;-;-	1695	0	0	0	0.0598304	0.116602	0	0	0	0
ENSMUSG00000036574	Tex44	1	86354051	86355774	+	1724	0	0	0	0.058824	0	0	0	0	0
ENSMUSG00000101328	Rpl30-ps6	1	86401381	86401728	+	348	0	0.311071	0	0	0.567932	0	0	0	0.3049
ENSMUSG00000051590	Map3k19	1;1;1;1;1;1;1;1;1;1;1;1;1;1;1;1;1;1;1;1;1;1;1;1;1;1;1;1;1;1;1;1;1;1;1;1;1;1;1;1;1;1;1;1;1;1;1;1;1;1;1;1;1;1;1;1;1;1	127742528;127742982;127742982;127742982;127742982;127743008;127744972;127744972;127744972;127744972;127744972;127744972;127748124;127748124;127748124;127748124;127748156;127749714;127749714;127749714;127756793;127756793;127756793;127756793;127756793;127756793;127758008;127758008;127758008;127758008;127758008;127760461;127760461;127760461;127760461;127760461;127762272;127762272;127762272;127762272…	127743074;127743074;127743074;127743074;127743074;127743074;127745669;127745669;127745669;127745557;127745669;127745669;127748270;127748270;127748270;127748270;127748270;127752134;127752134;127752134;127756836;127756836;127756836;127756836;127756836;127756836;127758267;127758267;127758267;127758267;127758267;127760533;127760533;127760533;127760533;127760533;127762362;127762362;127762362;127762362…	-;-;-;-;-;-;-;-;-;-;-;-;-;-;-;-;-;-;-;-;-;-;-;-;-;-;-;-;-;-;-;-;-;-;-;-;-;-;-;-;-;-;-;-;-;-;-;-;-;-;-;-;-;-;-;-;-;-	5345	0.135648	0.0202531	0.0198418	0.730474	0.157151	0.251474	0.0188699	0	0.029777
ENSMUSG00000041859	Mcm3	1;1;1;1;1;1;1;1;1;1;1;1;1;1;1;1;1;1;1;1;1;1;1;1;1;1;1;1;1;1;1;1;1;1;1;1;1;1	20873192;20873197;20873230;20873389;20874910;20875041;20875041;20875041;20875487;20875487;20875487;20876021;20876966;20876966;20878945;20878945;20879820;20879820;20880282;20880282;20882189;20882189;20882788;20882788;20883185;20883185;20884623;20884623;20884913;20884913;20886873;20886873;20887467;20887467;20888017;20888017;20890355;20890355	20873878;20873878;20873945;20873878;20875131;20875157;20875131;20875131;20876164;20876124;20875563;20876124;20877106;20877106;20879095;20879095;20879946;20879946;20880456;20880456;20882397;20882397;20882919;20882919;20883338;20883338;20884731;20884731;20885151;20885151;20887003;20887003;20887675;20887675;20888129;20888129;20890484;20890536	-;-;-;-;-;-;-;-;-;-;-;-;-;-;-;-;-;-;-;-;-;-;-;-;-;-;-;-;-;-;-;-;-;-;-;-;-;-	3752	16.1291	2.49569	4.64978	9.78447	4.13506	16.3276	5.02684	3.18037	3.02592
ENSMUSG00000099714	Gm20587	1	20891555	20892740	+	1186	0	0	0	0	0	0	0	0	0
ENSMUSG00000102121	Gm28065	1;1;1	20906885;20909071;20909611	20907181;20909303;20909913	+;+;+	833	0	0	0	0	0	0	0	0	0
ENSMUSG00000088858	Gm24723	1	20912759	20912890	-	132	0	0	0	0	0	0	0	0	0
ENSMUSG00000097934	6720483E21Rik	1;1;1;1	20958874;20959700;20960070;20960332	20959363;20959879;20960153;20960697	-;-;-;-	1120	0.302099	0.193308	0	0.271641	0	0.0461583	0	0	0.378947
ENSMUSG00000026592	Tex35	1;1;1;1;1;1;1;1;1;1;1;1;1;1;1;1;1;1;1;1;1;1;1;1;1;1;1;1;1;1;1;1;1;1;1;1;1;1;1;1;1;1;1;1;1;1;1;1;1;1;1;1;1	156926709;156926709;156926717;156926724;156926883;156926885;156927274;156927274;156927274;156927274;156927274;156927650;156927650;156927650;156927650;156927650;156927650;156928030;156928030;156928030;156928030;156928030;156928030;156931914;156931914;156931914;156931914;156931914;156931914;156932601;156932601;156932601;156932601;156932601;156932601;156934760;156934760;156934760;156934760;156934760…	156926973;156926976;156926973;156926976;156926973;156926976;156927317;156927317;156927317;156927317;156927317;156927833;156927833;156927833;156927833;156927833;156927833;156928094;156928094;156928094;156928094;156928094;156928094;156931973;156931973;156931973;156931973;156931973;156931973;156932657;156932657;156932657;156932657;156932657;156932657;156934828;156934828;156934828;156934828;156934828…	-;-;-;-;-;-;-;-;-;-;-;-;-;-;-;-;-;-;-;-;-;-;-;-;-;-;-;-;-;-;-;-;-;-;-;-;-;-;-;-;-;-;-;-;-;-;-;-;-;-;-;-;-	1093	0	0	0	0.139175	0	0.0472986	0	0	0
ENSMUSG00000109913	Gm30694	1;1;1;1;1;1;1;1	156946518;156948631;156950530;156952257;156953543;156959038;156959936;156961889	156946557;156948999;156950598;156952622;156953641;156959157;156960021;156961969	+;+;+;+;+;+;+;+	1230	0	0	0	0	0	0.0420303	0	0	0
ENSMUSG00000025982	Sf3b1	1;1;1;1;1;1;1;1;1;1;1;1;1;1;1;1;1;1;1;1;1;1;1;1;1;1;1;1;1;1;1;1;1;1;1;1;1;1;1;1;1;1;1;1;1;1;1;1;1;1;1;1;1;1;1;1;1	55024328;55024332;55027098;55027098;55028112;55029462;55029462;55033489;55034525;55035976;55036171;55037197;55038786;55039174;55039401;55039803;55040171;55040542;55042263;55042310;55042452;55042452;55044961;55044961;55045330;55045330;55046639;55046639;55046825;55051261;55051261;55051261;55051411;55053642;55053642;55053642;55053642;55054028;55054028;55054960;55055090;55055535;55055535;55055535;550…	55026651;55026651;55027314;55027314;55031700;55030274;55029734;55033620;55034645;55036087;55036353;55037418;55038911;55039320;55039546;55040073;55040257;55040721;55042364;55042364;55042649;55042649;55045082;55045082;55045542;55045542;55046876;55046876;55046876;55051431;55051431;55051431;55051431;55053721;55053721;55055649;55053721;55054083;55054352;55055341;55055649;55055649;55055649;55055649;550…	-;-;-;-;-;-;-;-;-;-;-;-;-;-;-;-;-;-;-;-;-;-;-;-;-;-;-;-;-;-;-;-;-;-;-;-;-;-;-;-;-;-;-;-;-;-;-;-;-;-;-;-;-;-;-;-;-	11370	52.5743	33.166	34.3534	56.0891	52.4346	50.4288	38.6051	34.1423	41.8402
ENSMUSG00000103030	E330011M16Rik	1	55090478	55092271	-	1794	0	0.0603414	0.206907	0.0565287	0.0550837	0.345802	0.168661	0.0610228	0.0591445
ENSMUSG00000026238	Ptma	1;1;1;1;1;1;1;1;1;1;1;1;1;1;1;1;1;1;1;1;1;1;1;1	86454448;86454458;86454459;86454463;86454529;86455571;86456497;86456497;86456895;86456895;86456895;86456895;86456895;86457178;86457178;86457178;86457178;86457453;86457453;86457453;86457453;86457687;86457687;86457726	86454672;86454672;86454672;86454672;86454672;86455734;86456578;86456578;86456966;86456966;86456966;86456966;86456966;86457274;86457274;86457249;86457274;86457526;86457467;86457526;86457526;86458093;86458434;86457931	+;+;+;+;+;+;+;+;+;+;+;+;+;+;+;+;+;+;+;+;+;+;+;+	1462	453.074	139.055	178.668	331.498	211.902	468.953	241.835	113.706	174.181
ENSMUSG00000025931	Paqr8	1;1;1;1;1;1;1;1;1;1;1;1;1	20960830;20988064;20988098;20992483;20992483;21002284;21002284;21002284;21002284;21004806;21004806;21004806;21004806	20960910;20988113;20988113;20992590;20992590;21002463;21002463;21002463;21002463;21005973;21009279;21005980;21009874	+;+;+;+;+;+;+;+;+;+;+;+;+	5488	1.45325	0.877777	0.792317	1.04406	1.14342	1.48837	1.16701	0.648312	0.763695
ENSMUSG00000077314	Gm24171	1	20985634	20985764	-	131	0	0	0	0	0	0	0	0	0
ENSMUSG00000100929	Gm28064	1;1	21015935;21016972	21016625;21017138	+;+	858	0	0	0	0	0	0	0	0	0
ENSMUSG00000041809	Efhc1	1;1;1;1;1;1;1;1;1;1;1;1;1	21021850;21021912;21025559;21025566;21030354;21031377;21037548;21042999;21045123;21048867;21049634;21059592;21060841	21022020;21022020;21025780;21025751;21030641;21031526;21037740;21043219;21045263;21049080;21049781;21059826;21061065	+;+;+;+;+;+;+;+;+;+;+;+;+	2208	1.77319	0.416733	1.32088	0.987486	0.850354	1.21751	0.845063	0.396648	1.00915
ENSMUSG00000026239	Pde6d	1;1;1;1;1;1;1;1;1;1;1;1;1;1;1;1;1;1;1;1;1;1;1	86470716;86470716;86470744;86471242;86473114;86473424;86473424;86473424;86473912;86474379;86474379;86474379;86474379;86475158;86475251;86475251;86475251;86492267;86510022;86510022;86510022;86510022;86510134	86470954;86471305;86471305;86471305;86473529;86473529;86473529;86473529;86474504;86474504;86474504;86474504;86474504;86475339;86475339;86475339;86475339;86492333;86510269;86510351;86510269;86510269;86510239	-;-;-;-;-;-;-;-;-;-;-;-;-;-;-;-;-;-;-;-;-;-;-	2178	21.3051	23.8325	24.3468	24.4917	31.6243	24.7093	27.3682	22.9204	28.0609
ENSMUSG00000102927	Gm37152	1	86507780	86508954	+	1175	0.0822738	0	0.0451296	0	0.0841022	0.0879954	0	0	0.0903024
ENSMUSG00000025981	Coq10b	1;1;1;1;1;1;1;1;1;1;1	55091929;55091929;55092028;55098798;55100434;55103340;55103340;55106656;55106656;55110795;55110795	55092149;55092149;55093252;55100916;55100583;55103532;55103532;55106757;55106757;55111861;55111112	+;+;+;+;+;+;+;+;+;+;+	4805	6.49843	4.79871	5.90418	6.14174	6.07728	7.56363	6.01378	6.6414	7.1657
ENSMUSG00000101122	Gm17971	1	55105423	55106228	+	806	2.81859	1.14162	1.05265	1.1324	2.2682	1.7318	1.37649	1.15451	3.35693
ENSMUSG00000041779	Tram2	1;1;1;1;1;1;1;1;1;1;1;1;1;1;1;1;1;1;1	21066523;21073194;21074062;21074450;21074537;21075791;21075791;21076374;21076383;21077077;21077077;21083017;21083017;21083626;21083626;21107621;21107621;21113712;21149218	21071859;21073357;21074205;21074554;21074554;21075861;21075861;21076458;21076458;21077135;21077135;21083133;21083133;21083735;21083735;21107684;21107684;21113880;21149453	-;-;-;-;-;-;-;-;-;-;-;-;-;-;-;-;-;-;-	6661	4.97799	2.77091	3.30375	3.77575	3.90919	5.0603	3.6416	2.4735	2.931
ENSMUSG00000099971	Gm28287	1;1;1	21150338;21150894;21151837	21150595;21151045;21151972	+;+;+	546	0	0	0	0	0	0	0	0	0
ENSMUSG00000100819	Gm2693	1;1;1;1;1	21249212;21250694;21252767;21256217;21257534	21249257;21250827;21252907;21256348;21257651	+;+;+;+;+	571	0.507908	0.47396	0.557204	0.0888025	1.21146	1.08646	0.883182	0.862762	0.650383
ENSMUSG00000036104	Rab3gap1	1;1;1;1;1;1;1;1;1;1;1;1;1;1;1;1;1;1;1;1;1;1;1;1;1;1;1;1;1;1;1;1;1;1;1;1;1;1;1;1;1;1;1;1;1;1;1;1;1;1;1;1;1;1;1;1;1;1;1;1;1;1;1;1;1;1;1	127796510;127796526;127796539;127796549;127796662;127796662;127796662;127796662;127801817;127801817;127801817;127801817;127802981;127809738;127816893;127816893;127816893;127818755;127818755;127818755;127828650;127829316;127829316;127829316;127831409;127831409;127831409;127831409;127837588;127837588;127843376;127843376;127845958;127845958;127847305;127847305;127850810;127852465;127852465;127853012…	127796566;127796566;127796566;127796566;127796717;127796717;127796717;127796717;127801892;127801892;127801892;127801892;127804309;127810185;127817025;127817025;127817025;127818833;127818833;127818833;127829435;127829435;127829435;127829435;127833671;127831574;127831770;127831574;127837687;127837687;127843457;127843457;127846026;127846026;127847378;127847378;127854004;127852557;127852557;127853178…	+;+;+;+;+;+;+;+;+;+;+;+;+;+;+;+;+;+;+;+;+;+;+;+;+;+;+;+;+;+;+;+;+;+;+;+;+;+;+;+;+;+;+;+;+;+;+;+;+;+;+;+;+;+;+;+;+;+;+;+;+;+;+;+;+;+;+	11739	10.6397	8.87581	9.14278	11.2393	9.92494	10.5297	10.6066	9.07861	9.41832
ENSMUSG00000025933	Tmem14a	1;1;1;1;1;1;1;1;1;1	21288799;21288886;21295782;21295782;21296169;21296169;21296816;21296816;21299632;21299815	21289113;21289113;21295867;21295867;21296270;21296270;21296903;21296903;21300388;21300391	+;+;+;+;+;+;+;+;+;+	1351	4.65112	4.52722	3.14003	3.97843	2.3041	4.47712	3.24751	3.64646	3.49496
ENSMUSG00000102633	Gm38224	1	21304946	21307045	+	2100	0	0	0	0	0	0	0	0	0.0505263
ENSMUSG00000026240	Cops7b	1;1;1;1;1;1;1;1;1;1;1;1;1;1;1;1;1;1;1;1;1;1;1;1;1;1;1;1;1;1;1;1;1;1	86510626;86510660;86514738;86514738;86514822;86514853;86514864;86515069;86516886;86516886;86516886;86516886;86516886;86520013;86520013;86520013;86524462;86524473;86524473;86524473;86526725;86526725;86526725;86526725;86526824;86528805;86528805;86528805;86528805;86528805;86532780;86532780;86532780;86532780	86510818;86510818;86514957;86514957;86514957;86514957;86514957;86515189;86517063;86517063;86517015;86517063;86517063;86520088;86520088;86520088;86524561;86524561;86524561;86524561;86526927;86526927;86526927;86526927;86526927;86528910;86528886;86528910;86528910;86528910;86534222;86534700;86534048;86537097	+;+;+;+;+;+;+;+;+;+;+;+;+;+;+;+;+;+;+;+;+;+;+;+;+;+;+;+;+;+;+;+;+;+	5515	6.14387	6.03584	5.4806	5.9119	6.75525	7.18044	6.54717	6.00474	7.0801
ENSMUSG00002075077	ENSMUSG00002075077	1	86565274	86565330	-	57	0	0	0	0	0	0	0	0	0
ENSMUSG00000103609	Gm37022	1	86565923	86568176	+	2254	0.171556	0	0.0941033	0.134977	0.0876842	0	0.0447468	0.242846	0.0235371
ENSMUSG00000070565	Rasal2	1;1;1;1;1;1;1;1;1;1;1;1;1;1;1;1;1;1;1;1;1;1;1;1;1;1;1;1;1;1;1;1;1;1;1;1;1;1;1;1;1;1;1;1;1;1;1;1;1;1;1;1;1;1;1;1;1	156962752;156968104;156973760;156973760;156975200;156975200;156977343;156977343;156984476;156984476;156986229;156986229;156988695;156988695;156991273;156991273;156992177;156992177;157001713;157001713;157003233;157003233;157003549;157003742;157005216;157005216;157005216;157005216;157006669;157006669;157006669;157006669;157006669;157006669;157008444;157020317;157020317;157020317;157020317;157020317…	156968445;156968445;156973847;156973847;156975402;156975402;156977477;156977477;156985337;156985337;156986407;156986428;156988896;156988896;156991509;156991509;156992321;156992321;157001857;157001857;157003787;157003787;157003787;157003787;157005314;157005314;157005314;157005314;157006822;157006822;157006822;157006822;157006822;157006822;157009011;157020426;157020426;157020426;157020426;157020426…	-;-;-;-;-;-;-;-;-;-;-;-;-;-;-;-;-;-;-;-;-;-;-;-;-;-;-;-;-;-;-;-;-;-;-;-;-;-;-;-;-;-;-;-;-;-;-;-;-;-;-;-;-;-;-;-;-	13740	4.33756	3.36812	2.79802	3.18852	4.05637	3.77007	3.2849	2.4341	3.06192
ENSMUSG00000026241	Nppc	1;1;1	86594013;86597366;86598071	86594520;86597676;86598293	-;-;-	1042	0.18555	0.415557	0.508899	0.486624	1.13804	0.248068	0.145191	0.420249	0.509142
ENSMUSG00000102326	Gm37788	1	157174909	157177613	-	2705	0	0	0	0	0.14613	0.0382235	0	0	0
ENSMUSG00000102391	Gm37578	1	157182044	157183220	-	1177	0	0	0	0	0	0	0	0	0
ENSMUSG00000087632	Gm6058	1	157211501	157211899	-	399	0.242285	0	0	0	0.743008	0	0.25278	0	0.265928
ENSMUSG00000103808	Gm37060	1	157231895	157234291	-	2397	0	0	0	0	0	0	0	0	0
ENSMUSG00000025980	Hspd1	1;1;1;1;1;1;1;1;1;1;1;1;1;1;1;1;1;1;1;1	55116994;55117688;55118215;55119261;55120232;55120819;55121217;55122226;55122226;55122884;55122884;55123692;55123692;55123692;55125925;55125925;55125925;55126938;55127148;55127304	55117599;55117866;55118389;55119506;55120331;55120987;55121310;55122321;55122321;55122966;55122966;55123944;55123944;55123944;55126100;55126100;55126100;55127183;55127402;55127402	-;-;-;-;-;-;-;-;-;-;-;-;-;-;-;-;-;-;-;-	2642	198.1	208.577	225.617	223.092	226.628	248.644	231.438	244.205	237.432
ENSMUSG00000049881	2810025M15Rik	1;1;1;1;1;1;1;1;1	157239922;157240210;157240548;157241314;157241314;157246805;157247439;157247439;157247472	157240695;157240261;157240841;157241365;157241365;157246874;157247803;157247806;157247722	+;+;+;+;+;+;+;+;+	1410	15.2549	11.7466	9.06352	13.7734	18.5025	12.5394	11.6954	9.51112	12.3037
ENSMUSG00000073676	Hspe1	1;1;1;1;1;1	55127291;55127473;55128210;55128210;55129872;55130229	55127571;55127571;55128374;55129074;55129961;55130466	+;+;+;+;+;+	1474	108.969	98.3013	103.932	118.097	174.645	131.453	128.161	109.215	135.439
ENSMUSG00000100736	Gm5147	1	55159239	55160032	-	794	0	0	0	0	0	0	0	0	0
ENSMUSG00000089670	Gm16581	1	55166456	55167446	+	991	0.243874	0.546178	0.695615	0.614001	0.0997176	0.678169	0.508877	0.441876	0.588879
ENSMUSG00000025934	Gsta3	1;1;1;1;1;1;1;1;1;1;1;1;1;1;1;1;1;1;1;1;1;1;1;1	21310813;21310831;21310853;21315162;21319975;21319975;21319975;21323745;21324908;21327555;21327555;21327555;21329072;21329072;21329072;21330272;21330272;21330272;21333017;21333017;21333017;21335067;21335067;21335067	21310883;21310883;21310883;21315256;21320082;21320082;21320082;21326536;21325047;21327606;21327606;21327606;21329204;21329204;21329204;21330413;21330413;21330413;21333148;21333148;21333148;21335070;21335245;21335885	+;+;+;+;+;+;+;+;+;+;+;+;+;+;+;+;+;+;+;+;+;+;+;+	4344	1.91385	1.17124	1.95312	4.1905	0.682459	1.54711	0.301835	0.378021	0.732771
ENSMUSG00000099343	Gm28836	1;1	21320583;21341639	21321036;21341817	-;-	633	0	0	0	0.240314	0	0	0	0	0
ENSMUSG00000096375	Gm7094	1;1	21342627;21343044	21342905;21343130	+;+	366	0.26413	0	0	0	0	0	0	0	0.434858
ENSMUSG00000036086	Zranb3	1;1;1;1;1;1;1;1;1;1;1;1;1;1;1;1;1;1;1;1;1;1;1;1;1;1;1;1;1;1;1;1;1;1;1;1;1;1;1;1;1;1;1;1;1;1;1;1;1;1;1;1;1;1;1;1;1;1;1;1;1;1;1;1;1;1;1;1;1;1	127881921;127882407;127884274;127884274;127887447;127887447;127888496;127888496;127891498;127891498;127892800;127892800;127892868;127893518;127895615;127895615;127895615;127900684;127900684;127900684;127903876;127903876;127914847;127915734;127915734;127915734;127920537;127920537;127920537;127924203;127924590;127924590;127924590;127924590;127927078;127927078;127927078;127927078;127943780;127943780…	127882802;127882802;127884405;127884405;127887837;127887837;127888606;127888606;127891640;127891640;127892901;127892901;127892901;127894070;127895701;127895706;127895706;127900695;127900881;127900881;127904281;127904281;127915136;127915883;127915883;127915883;127920716;127920716;127920716;127927197;127924709;127924709;127924709;127924709;127927197;127927197;127927197;127927197;127943896;127943896…	-;-;-;-;-;-;-;-;-;-;-;-;-;-;-;-;-;-;-;-;-;-;-;-;-;-;-;-;-;-;-;-;-;-;-;-;-;-;-;-;-;-;-;-;-;-;-;-;-;-;-;-;-;-;-;-;-;-;-;-;-;-;-;-;-;-;-;-;-;-	9079	1.84208	1.26388	1.75803	1.72018	2.23676	2.07837	1.48862	1.62181	1.58357
ENSMUSG00000099760	Gm28800	1;1;1	127887253;127891200;127893393	127887599;127891298;127895189	+;+;+	2243	0.711139	0.168918	0.212771	0.31649	0.528685	0.391821	0.134899	0.366055	0.18922
ENSMUSG00000104164	Gm38248	1	127906642	127912424	-	5783	0.175524	0.0748764	0.110034	0.131522	0.0683522	0.178791	0.0872033	0.0662566	0.16513
ENSMUSG00000058603	Rpl28-ps1	1	127966306	127966719	+	414	77.4074	57.0026	65.7077	86.5926	90.8238	95.0282	79.5425	61.7449	67.4051
ENSMUSG00000102782	Gm37625	1	128012197	128017068	-	4872	0	0	0.0217682	0	0.0202833	0.0212222	0	0	0.0108893
ENSMUSG00000103999	Gm38026	1	128025328	128029207	-	3880	0.0124577	0	0	0	0	0	0	0	0.0273467
ENSMUSG00000025936	Gm4956	1;1;1;1;1;1;1;1;1;1;1;1;1;1;1;1;1	21355470;21355832;21358366;21358366;21360209;21361519;21361519;21361519;21363704;21363704;21363704;21365150;21365150;21365150;21368265;21368265;21368265	21355957;21355957;21358497;21358497;21360354;21361589;21361660;21361589;21363836;21363836;21363836;21365201;21365201;21365201;21368471;21368351;21368536	-;-;-;-;-;-;-;-;-;-;-;-;-;-;-;-;-	1365	0	0.158612	0.155391	2.1174	0.361978	0.378735	0.0738896	0.160403	0.310931
ENSMUSG00000033488	Cryzl2	1;1;1;1;1;1;1;1;1;1;1;1;1;1;1;1;1;1;1;1;1;1;1;1;1;1;1;1;1;1;1;1;1;1	157286147;157286150;157286150;157286314;157286314;157286314;157289522;157289523;157289523;157289523;157291979;157291979;157291979;157292535;157292535;157292535;157292535;157293282;157293282;157293282;157293282;157294736;157294736;157294736;157298186;157298186;157299758;157299838;157316013;157316013;157316013;157316013;157319002;157319478	157286215;157286215;157286215;157286422;157286422;157286422;157289619;157289619;157289619;157289619;157292037;157292037;157292037;157292600;157292600;157292600;157292600;157293391;157293391;157293391;157293391;157294817;157294817;157294817;157298256;157298367;157299986;157299986;157316153;157316630;157316630;157316198;157319182;157320208	+;+;+;+;+;+;+;+;+;+;+;+;+;+;+;+;+;+;+;+;+;+;+;+;+;+;+;+;+;+;+;+;+;+	2534	3.79591	1.00392	1.5904	4.16215	1.6769	2.97861	1.79111	0.864048	2.65891
ENSMUSG00000087093	Gm15486	1;1;1	157325501;157329752;157339220	157325955;157329828;157339291	-;-;-	604	0	0	0	0	0	0	0	0	0
ENSMUSG00000093963	Gm21909	1;1;1;1	21382741;21383676;21385483;21386496	21382866;21383817;21385604;21386544	-;-;-;-	439	0	0	0	0	0	0	0	0	0
ENSMUSG00000067750	Khdc1a	1;1;1	21419865;21420482;21421100	21420343;21420664;21422424	+;+;+	1987	0	0	0	0.204152	0	0.0520356	0	0	0
ENSMUSG00000086194	Gm16329	1;1;1	21424229;21424625;21425250	21424326;21424806;21425340	+;+;+	371	0	0	0	0	0	0.139346	0	0.295081	0
ENSMUSG00000094436	Gm16327	1	21435027	21435254	+	228	0	0	0	0	0	0	0	0	0
ENSMUSG00000041722	Khdc1c	1;1;1	21438555;21439116;21439734	21438981;21439298;21441069	+;+;+	1946	0	0	0	0.07817	0.0253906	0	0.0518291	0	0
ENSMUSG00000025979	Mob4	1;1;1;1;1;1;1;1;1;1;1;1;1;1;1;1;1;1;1;1;1;1;1;1;1;1;1;1;1;1;1;1;1;1;1;1;1;1;1;1;1;1;1;1;1;1;1	55170390;55170390;55170419;55170441;55170446;55170479;55170485;55175836;55175836;55175836;55175836;55175836;55175836;55184283;55184283;55184283;55184283;55184283;55186789;55187478;55187478;55187478;55187478;55187478;55187707;55187707;55187707;55187707;55187707;55187707;55189305;55189305;55189305;55189305;55189305;55189305;55190130;55190130;55190130;55190130;55190130;55191834;55191834;55191834;551…	55170518;55170518;55170518;55170518;55170518;55170784;55170518;55175898;55175898;55175898;55175898;55175898;55175898;55184542;55184383;55184383;55184383;55184383;55187676;55187520;55187520;55187520;55187520;55187520;55187793;55187793;55187793;55187793;55187793;55187793;55189384;55189384;55190241;55189384;55189384;55189384;55190241;55190241;55190241;55190241;55190241;55191942;55192518;55192158;551…	+;+;+;+;+;+;+;+;+;+;+;+;+;+;+;+;+;+;+;+;+;+;+;+;+;+;+;+;+;+;+;+;+;+;+;+;+;+;+;+;+;+;+;+;+;+;+	4855	28.9517	28.3619	30.8552	30.852	35.3554	29.6554	29.1568	29.5278	29.4713
ENSMUSG00000085507	Gm2709	1;1;1	21442894;21443262;21443893	21442966;21443442;21443988	+;+;+	350	0	0	0.303013	0	0	0	0	0	0
ENSMUSG00000061863	Gm6822	1	55199906	55200212	-	307	0.157446	0	0.863636	0	1.12661	1.01037	0.164266	0	0.17281
ENSMUSG00000094926	Gm16533	1	21449779	21450006	+	228	0	0	0	0	0	0	0	0	0
ENSMUSG00000085079	Khdc1b	1;1;1	21453780;21454399;21455026	21454260;21454581;21456597	+;+;+	2236	0	0	0.0474304	0	0	0	0	0	0
ENSMUSG00000085679	Gm16328	1	21461130	21461325	+	196	0	0	0	0.517411	0	0	0	0	0
ENSMUSG00000053333	Dis3l2	1;1;1;1;1;1;1;1;1;1;1;1;1;1;1;1;1;1;1;1;1;1;1;1;1;1;1;1;1;1;1;1;1;1;1;1;1;1;1;1;1;1;1;1;1;1;1;1;1;1;1;1;1;1;1;1;1;1;1;1;1;1;1;1;1;1;1;1;1;1;1;1;1;1;1;1;1;1;1;1	86631530;86631541;86631550;86631550;86631565;86672403;86672403;86672403;86672403;86672403;86673063;86673063;86673063;86673063;86673063;86675251;86681949;86681949;86681949;86681949;86688010;86688010;86688010;86688010;86719138;86719138;86740234;86740234;86748944;86748944;86748944;86748944;86782082;86782082;86782082;86782082;86784849;86784849;86784849;86784849;86785093;86806125;86806125;86806125;868…	86631593;86631593;86631593;86631593;86631593;86672550;86672550;86672550;86672550;86672550;86673220;86673220;86673220;86673220;86673220;86676053;86682002;86682002;86682002;86682002;86688111;86688111;86688111;86688111;86719179;86719179;86740311;86740311;86749172;86749172;86749172;86749172;86782182;86782182;86782182;86782182;86785096;86785096;86785096;86785096;86785827;86806298;86806298;86810161;868…	+;+;+;+;+;+;+;+;+;+;+;+;+;+;+;+;+;+;+;+;+;+;+;+;+;+;+;+;+;+;+;+;+;+;+;+;+;+;+;+;+;+;+;+;+;+;+;+;+;+;+;+;+;+;+;+;+;+;+;+;+;+;+;+;+;+;+;+;+;+;+;+;+;+;+;+;+;+;+;+	8901	3.92617	3.88571	3.61021	4.8194	3.41391	4.50123	4.6968	5.01806	4.39274
ENSMUSG00000100225	Gm29097	1	86692666	86693087	-	422	0	0	0	0	0	0	0	0	0
ENSMUSG00000100768	Gm29055	1	86702541	86704250	+	1710	0	0	0	0	0	0	0	0	0
ENSMUSG00000104121	Gm37485	1	86728797	86731749	+	2953	0	0	0.0359141	0	0	0	0	0	0
ENSMUSG00000102383	Gm38142	1	86753823	86757377	+	3555	0	0	0	0	0	0	0	0	0
ENSMUSG00000104400	Gm38010	1	86762717	86765500	+	2784	0	0	0	0	0	0	0	0	0
ENSMUSG00000102293	Gm37541	1	86802072	86804386	+	2315	0	0	0	0	0	0	0	0	0
ENSMUSG00000102649	Gm38021	1	86821295	86822854	+	1560	0.185907	0.277571	0.0679836	0.130016	0.443424	0.165697	0.258614	0.0701762	0.408097
ENSMUSG00000084106	Gm6136	1	86836515	86837405	-	891	112.024	87.2338	90.1046	120.762	90.7238	112.968	78.6726	74.8877	88.4211
ENSMUSG00000102571	Gm37967	1	86845714	86848378	+	2665	0	0.0812402	0	0.0380535	0.148323	0.0775945	0.264921	0	0
ENSMUSG00000099401	Gm28375	1;1;1;1	86857109;86859308;86984379;86985206	86857303;86859362;86984445;86985318	-;-;-;-	430	0	0	0.123319	0	0	0	0	0	0
ENSMUSG00000102956	Gm37017	1	86915992	86916738	+	747	0	0	0	0	0	0	0	0.0732764	0
ENSMUSG00000103984	Gm37447	1	86964445	86967372	+	2928	0.0330163	0.110915	0.090552	0.0692708	0.03375	0.176562	0.10334	0.0747779	0.19931
ENSMUSG00000025978	Rftn2	1;1;1;1;1;1;1;1;1;1;1;1;1;1;1;1;1;1;1;1;1;1;1;1;1;1;1	55209318;55210907;55224109;55224109;55233403;55233403;55234675;55234675;55240504;55240810;55243104;55243342;55243342;55243342;55245495;55245495;55245495;55245495;55250309;55250309;55253279;55253279;55263101;55265280;55265280;55265280;55265280	55211241;55211241;55224187;55224187;55233506;55233506;55234796;55234796;55240581;55241373;55243551;55243551;55243551;55243551;55245648;55245774;55245774;55245774;55250420;55250420;55253462;55253462;55264414;55265941;55265941;55265941;55265941	-;-;-;-;-;-;-;-;-;-;-;-;-;-;-;-;-;-;-;-;-;-;-;-;-;-;-	5871	4.08356	1.54884	1.82448	2.45283	1.75893	4.16502	2.22471	1.56632	2.59344
ENSMUSG00000097649	Gm10561	1;1;1;1;1;1	55265410;55265457;55267655;55267655;55273536;55274088	55265909;55265909;55267851;55267851;55274781;55274188	+;+;+;+;+;+	1943	1.14434	0.0557141	0.109166	0.208775	0.406876	1.09089	0.596955	0.197201	0.382263
ENSMUSG00000046994	Mars2	1	55276336	55287629	+	11294	3.30827	3.16304	2.88753	3.61418	3.63991	3.18588	3.06311	3.25207	3.31638
ENSMUSG00000101940	Akp-ps1	1;1;1;1;1;1;1;1;1;1;1;1;1;1;1;1;1;1;1;1;1;1	86995394;86995754;86995903;86995903;86996131;86996131;86996416;86996416;86996806;86996806;86997206;86997206;86997414;86997433;86997618;86997618;86997845;86997845;86998226;86998226;86998435;86998435	86995818;86995818;86996019;86996019;86996246;86996246;86996575;86996575;86996978;86996978;86997340;86997340;86997504;86997504;86997752;86997697;86998065;86998034;86998341;86998311;86998724;86998820	+;+;+;+;+;+;+;+;+;+;+;+;+;+;+;+;+;+;+;+;+;+	2075	0.0232944	0.0521699	0.204442	0.0733102	0.0952483	0.0996575	0.388855	0.052759	0.0255675
ENSMUSG00000101625	Gm29371	1;1	87007893;87023378	87008014;87024140	+;+	885	0	0	0	0	0	0	0	0	0
ENSMUSG00000026246	Alppl2	1;1;1;1;1;1;1;1;1;1;1;1;1;1;1;1;1;1;1;1;1;1;1;1;1;1	87014416;87014417;87015151;87015151;87015380;87015380;87015655;87015655;87015896;87015896;87016078;87016078;87016428;87016428;87016502;87016672;87016672;87016995;87016995;87017141;87017217;87017217;87017422;87017422;87017422;87017622	87015062;87015062;87015267;87015267;87015571;87015571;87015789;87015789;87015968;87015968;87016212;87016212;87016600;87016600;87016846;87016846;87016846;87017110;87017110;87017333;87017333;87017333;87017527;87017529;87017633;87017650	-;-;-;-;-;-;-;-;-;-;-;-;-;-;-;-;-;-;-;-;-;-;-;-;-;-	2256	0	0	0	0	0	0	0	0	0
ENSMUSG00000079440	Alpi	1;1;1;1;1;1;1;1;1;1;1	87025724;87026774;87027092;87027371;87027627;87027793;87028171;87028411;87028753;87028986;87029188	87026686;87026890;87027283;87027505;87027699;87027927;87028343;87028585;87028868;87029102;87029328	-;-;-;-;-;-;-;-;-;-;-	2337	0	0	0	0	0	0	0	0	0
ENSMUSG00000100940	Gm29372	1;1	87044043;87044758	87044283;87044880	-;-	364	0	0	0	0	0	0	0	0	0
ENSMUSG00000028033	Kcnq5	1;1;1;1;1;1;1;1;1;1;1;1;1;1;1;1;1;1;1;1;1;1;1;1;1;1;1;1;1;1;1;1;1;1;1;1;1;1;1;1;1;1;1;1;1;1;1;1;1;1;1;1;1;1;1;1;1;1;1;1;1;1;1;1;1;1;1;1;1;1;1;1;1;1;1;1;1;1;1;1	21468627;21468632;21472387;21472387;21472387;21475156;21475156;21475156;21475156;21475156;21476017;21476017;21476017;21476017;21476017;21494273;21494273;21494273;21494273;21527628;21527628;21527628;21527628;21531775;21536469;21536607;21536607;21536607;21539694;21539694;21539694;21539694;21539694;21539694;21549598;21549598;21549598;21549598;21549598;21549598;21557447;21557447;21557447;21557447;215…	21473349;21473349;21473349;21473349;21473349;21475282;21475282;21475282;21475282;21475282;21476148;21476148;21476148;21476148;21476148;21494381;21494381;21494381;21494381;21527848;21527848;21527848;21527848;21531831;21536633;21536633;21536633;21536633;21539788;21539788;21539788;21539788;21539788;21539788;21549693;21549693;21549693;21549693;21549693;21549693;21557557;21557557;21557557;21557557;215…	-;-;-;-;-;-;-;-;-;-;-;-;-;-;-;-;-;-;-;-;-;-;-;-;-;-;-;-;-;-;-;-;-;-;-;-;-;-;-;-;-;-;-;-;-;-;-;-;-;-;-;-;-;-;-;-;-;-;-;-;-;-;-;-;-;-;-;-;-;-;-;-;-;-;-;-;-;-;-;-	7689	3.35692	5.23735	6.17237	4.51733	9.94113	4.24928	8.85422	4.70561	4.76777
ENSMUSG00000036500	Akp3	1;1;1;1;1;1;1;1;1;1;1;1;1;1;1;1	87052695;87052730;87052880;87053114;87053114;87053349;87053349;87053602;87054032;87054032;87054248;87054248;87054450;87054658;87055052;87055252	87052996;87052796;87052996;87053229;87053229;87053523;87053774;87053774;87054166;87054166;87054320;87054870;87054584;87054849;87055165;87055634	+;+;+;+;+;+;+;+;+;+;+;+;+;+;+;+	2099	0	0	0	0	0	0	0	0	0
ENSMUSG00000099839	Gm29374	1;1;1	87070596;87073985;87074387	87071373;87074227;87074705	-;-;-	1340	0	0	0	0	0	0	0	0	0
ENSMUSG00000104138	Gm36949	1	21524915	21527241	-	2327	0	0	0	0	0	0	0	0	0
ENSMUSG00000082935	Gm7658	1	21582157	21583280	-	1124	5.24642	4.33395	4.01007	4.60146	7.73681	3.44955	5.51855	5.16207	4.53119
ENSMUSG00000103748	Gm38243	1	21909172	21910738	-	1567	0.0308461	0	0.0676799	0	0	0.0659825	0	0.0698627	0
ENSMUSG00000025977	Boll	1;1;1;1;1;1;1;1;1;1;1;1;1;1;1;1;1;1;1;1;1;1;1;1;1;1;1;1;1;1;1;1;1;1;1;1;1;1;1;1;1;1;1;1;1;1;1;1	55287817;55308015;55309689;55339228;55339228;55339228;55339246;55339246;55343657;55343657;55343657;55343657;55344835;55344835;55344835;55344835;55362809;55362809;55362809;55362809;55379632;55379632;55379632;55379632;55385416;55385536;55385536;55385536;55388040;55388040;55388040;55388040;55388074;55394807;55394807;55394807;55394807;55394807;55399775;55399775;55399775;55399775;55399775;55399775;554…	55288123;55309824;55309824;55339344;55339344;55339344;55339344;55339337;55343785;55343785;55343785;55343785;55344882;55344882;55344882;55344882;55362880;55362880;55362880;55362880;55379759;55379759;55379759;55379759;55385611;55385611;55385611;55385611;55388094;55388094;55388094;55388094;55388094;55394898;55394898;55394898;55394898;55394898;55399900;55399918;55399918;55399918;55399918;55399900;554…	-;-;-;-;-;-;-;-;-;-;-;-;-;-;-;-;-;-;-;-;-;-;-;-;-;-;-;-;-;-;-;-;-;-;-;-;-;-;-;-;-;-;-;-;-;-;-;-	3514	0.0275105	0	0	0	0.0562437	0.0588473	0	0	0
ENSMUSG00000100215	Gm8292	1	55374560	55374955	+	396	0.976482	0.820095	0.535629	2.43288	1.24773	1.43604	0.636738	1.10581	0.535885
ENSMUSG00000101945	Btf3-ps17	1	55409175	55409522	-	348	0	0	0	0	0	0	0	0	0
ENSMUSG00000101085	Gm8531	1	55420354	55421246	-	893	0	0	0	0	0	0	0	0	0
ENSMUSG00000038349	Plcl1	1;1;1;1;1;1;1;1;1;1	55445080;55734904;55741089;55741184;55752580;55752580;55754653;55754653;55774280;55790440	55445789;55737378;55741292;55741292;55752655;55752655;55754762;55754762;55774386;55793444	+;+;+;+;+;+;+;+;+;+	6687	2.69617	2.01547	2.49792	2.07769	2.44575	2.33477	3.21266	2.65215	2.76093
ENSMUSG00000102145	Gm38056	1	55480063	55485089	+	5027	0	0.0323013	0	0.0302603	0.0196579	0.0205679	0	0.0435548	0
ENSMUSG00000100309	Gm6644	1	55483233	55484183	-	951	0	0	0	0	0	0	0	0	0
ENSMUSG00000056211	R3hdm1	1;1;1;1;1;1;1;1;1;1;1;1;1;1;1;1;1;1;1;1;1;1;1;1;1;1;1;1;1;1;1;1;1;1;1;1;1;1;1;1;1;1;1;1;1;1;1;1;1;1;1;1;1;1;1;1;1;1;1;1;1;1;1;1;1;1;1;1;1;1;1;1;1;1;1;1;1;1;1;1;1;1;1;1;1;1;1;1;1;1;1;1;1;1;1;1;1;1;1;1;1;1;1;1;1;1;1;1;1;1;1;1;1;1;1;1;1;1;1;1;1;1;1;1;1;1;1	128031038;128031058;128031061;128031061;128031068;128069701;128069724;128079481;128079481;128079481;128079481;128079481;128079481;128079551;128080926;128080926;128080926;128080926;128080926;128080926;128089939;128089939;128090506;128090506;128090506;128095630;128095630;128095630;128095630;128095630;128095630;128096716;128096716;128096716;128096716;128096716;128096716;128099368;128102430;128102686…	128031220;128031220;128031220;128031220;128039525;128069829;128069829;128079689;128079689;128079689;128079689;128079689;128079689;128079689;128081136;128081063;128081136;128081136;128081136;128081136;128089980;128089980;128090595;128090595;128090595;128095744;128095744;128095744;128095744;128095744;128095744;128096794;128096794;128096794;128096794;128096794;128096794;128105880;128102745;128102745…	+;+;+;+;+;+;+;+;+;+;+;+;+;+;+;+;+;+;+;+;+;+;+;+;+;+;+;+;+;+;+;+;+;+;+;+;+;+;+;+;+;+;+;+;+;+;+;+;+;+;+;+;+;+;+;+;+;+;+;+;+;+;+;+;+;+;+;+;+;+;+;+;+;+;+;+;+;+;+;+;+;+;+;+;+;+;+;+;+;+;+;+;+;+;+;+;+;+;+;+;+;+;+;+;+;+;+;+;+;+;+;+;+;+;+;+;+;+;+;+;+;+;+;+;+;+;+	31486	5.41295	5.57147	5.28992	5.90709	5.95695	6.00612	5.83483	5.74216	5.74403
ENSMUSG00000102831	Gm37382	1	55598619	55600214	+	1596	0	0	0	0	0	0	0	0	0
ENSMUSG00000101535	Gm29383	1	128056147	128056626	-	480	0	0	0	0	0	0	0	0	0
ENSMUSG00000099950	9130227L01Rik	1;1;1;1;1;1;1;1;1	55970400;55973445;55995994;55996804;56000073;56000144;56009674;56010239;56010239	55970501;55973579;55996103;55997165;56000321;56000321;56009811;56011487;56011257	+;+;+;+;+;+;+;+;+	2345	0.103062	0.0461631	0.0452258	0	0.0421408	0.110229	0.0860208	0.140053	0.158366
ENSMUSG00000104239	Gm37588	1	128059894	128062389	+	2496	0	0	0	0	0	0	0	0	0
ENSMUSG00000102491	Gm36986	1	55999563	55999915	-	353	0	0	0	0	0	0	0	0	0
ENSMUSG00000102179	Gm37868	1	128071351	128074085	+	2735	0	0	0	0	0	0	0	0	0
ENSMUSG00000103497	Gm37407	1	128090951	128092266	+	1316	0	0.0822588	0	0	0	0	0	0	0
ENSMUSG00000100372	1700003I22Rik	1;1;1;1	56058137;56058182;56058957;56059015	56058212;56058212;56059296;56059362	+;+;+;+	482	0	0	0	0	0	0	0	0	0
ENSMUSG00000065520	Mir128-1	1	128130098	128130167	+	70	0	0	0	0	0	0	0	0	0
ENSMUSG00000100944	Gm28900	1	56490566	56490721	+	156	0	0	0	0	0.633462	0	0	0	0
ENSMUSG00000101332	Gm28240	1	56570983	56573035	+	2053	0	0	0	0	0	0	0	0	0
ENSMUSG00000045336	Hsfy2	1	56675203	56676594	-	1392	0	0	0	0	0	0	0	0	0
ENSMUSG00000026247	Ecel1	1;1;1;1;1;1;1;1;1;1;1;1;1;1;1;1;1;1;1;1;1;1;1;1;1;1;1;1;1;1;1;1;1;1;1;1;1;1;1;1;1;1;1;1;1;1;1;1;1;1;1;1;1;1;1;1;1;1	87075377;87075380;87075384;87075604;87075948;87075948;87075948;87075948;87076347;87076347;87076347;87076347;87076856;87076856;87076856;87077218;87077218;87077218;87077506;87077506;87077506;87078199;87078199;87078199;87078328;87078328;87078328;87078622;87078622;87078622;87078857;87078857;87078857;87079171;87079171;87079171;87079705;87079705;87079705;87080541;87080541;87080541;87080842;87080842;870…	87075808;87075808;87075808;87075808;87076024;87076024;87076024;87076024;87076442;87076638;87076442;87076442;87076921;87076921;87076921;87077342;87077342;87077342;87077573;87077573;87077573;87078250;87078250;87078250;87078386;87078386;87078386;87078725;87078725;87078725;87078931;87078931;87078931;87079269;87079269;87079269;87079927;87079927;87079927;87080665;87080665;87080665;87080934;87080934;870…	-;-;-;-;-;-;-;-;-;-;-;-;-;-;-;-;-;-;-;-;-;-;-;-;-;-;-;-;-;-;-;-;-;-;-;-;-;-;-;-;-;-;-;-;-;-;-;-;-;-;-;-;-;-;-;-;-;-	3500	0.0276205	0.0618586	0	0.144875	0.0282343	0.147707	0.028817	0.0312785	0
ENSMUSG00000026353	Ubxn4	1;1;1;1;1;1;1;1;1;1;1;1;1;1;1;1;1;1;1;1;1;1;1;1;1;1	128171701;128171899;128179940;128179940;128183170;128183856;128183892;128186569;128186569;128187181;128187181;128187241;128188571;128188571;128190530;128190530;128194027;128194027;128197606;128197606;128200558;128200558;128202364;128202539;128204694;128204694	128171857;128172289;128180042;128180042;128183198;128183974;128183974;128186740;128186740;128187274;128187272;128187274;128188625;128188625;128190694;128190694;128194151;128194151;128197708;128197708;128200903;128200689;128202741;128202741;128204757;128207115	+;+;+;+;+;+;+;+;+;+;+;+;+;+;+;+;+;+;+;+;+;+;+;+;+;+	4659	37.3698	35.3639	40.3253	41.9559	40.0774	40.2571	42.8853	35.7045	36.9968
ENSMUSG00000036480	Prss56	1;1;1;1;1;1;1;1;1;1;1;1;1	87111035;87111877;87112325;87112475;87113046;87113232;87113616;87113993;87114297;87114606;87114868;87115218;87115667	87111320;87111984;87112378;87112664;87113145;87113391;87113758;87114155;87114476;87114770;87114930;87115324;87116127	+;+;+;+;+;+;+;+;+;+;+;+;+	2180	0	0	0	0	0	0	0	0	0
ENSMUSG00000026589	Sec16b	1;1;1;1;1;1;1;1;1;1;1;1;1;1;1;1;1;1;1;1;1;1;1;1;1;1;1;1;1;1;1;1;1;1;1;1;1;1;1;1;1;1;1;1;1;1;1;1;1;1;1;1;1;1;1;1;1;1;1;1;1;1;1;1;1;1;1;1;1;1;1;1;1;1;1;1;1;1;1;1;1;1;1;1;1;1;1;1;1;1;1;1;1;1;1;1;1;1;1	157334298;157334380;157334956;157352355;157352355;157353717;157356734;157356734;157356734;157358850;157358850;157358850;157359623;157359623;157359623;157360649;157360649;157360649;157360701;157362199;157362199;157362199;157362199;157362931;157362931;157362931;157362931;157363422;157363422;157363422;157363422;157365088;157365088;157365088;157365088;157365621;157365683;157365683;157365683;157365683…	157334430;157334430;157335123;157352423;157352423;157353794;157357074;157357074;157357074;157358962;157358962;157358962;157359743;157359743;157359743;157360748;157360748;157360748;157360748;157362343;157362343;157362343;157362343;157363082;157363082;157363082;157363082;157363483;157363483;157363483;157363483;157365223;157365223;157365223;157365223;157365913;157365913;157365913;157365913;157365913…	+;+;+;+;+;+;+;+;+;+;+;+;+;+;+;+;+;+;+;+;+;+;+;+;+;+;+;+;+;+;+;+;+;+;+;+;+;+;+;+;+;+;+;+;+;+;+;+;+;+;+;+;+;+;+;+;+;+;+;+;+;+;+;+;+;+;+;+;+;+;+;+;+;+;+;+;+;+;+;+;+;+;+;+;+;+;+;+;+;+;+;+;+;+;+;+;+;+;+	5410	4.02948	1.40068	2.44063	2.79306	1.80835	4.02303	3.47694	1.69979	3.32437
ENSMUSG00000103021	Gm37682	1	157423876	157424397	+	522	0	0	0	0	0	0	0	0	0
ENSMUSG00000103501	Gm7412	1	157428381	157428985	-	605	0	0	0	0	0	0	0	0	0
ENSMUSG00000026354	Lct	1;1;1;1;1;1;1;1;1;1;1;1;1;1;1;1;1;1;1;1	128212493;128214193;128215228;128215309;128216688;128216688;128219660;128219660;128221364;128221863;128222810;128226203;128227576;128231489;128235293;128238254;128239272;128240792;128246796;128255395	128213073;128214423;128215451;128215451;128216822;128216822;128220001;128219769;128221566;128222061;128223100;128226471;128229132;128232134;128236013;128238332;128239374;128240875;128246875;128256055	-;-;-;-;-;-;-;-;-;-;-;-;-;-;-;-;-;-;-;-	6406	0.0980903	0.0168986	0.066222	0	0.0154262	0.153333	0.0157445	0.0512683	0.0828171
ENSMUSG00000102245	Gm34423	1	157448842	157449039	+	198	0	0	0	0	0	0	0	0	0
ENSMUSG00000103962	Gm38213	1	157449534	157449706	-	173	0	0	0	0	0	0	0	0	0
ENSMUSG00000102789	Gm38256	1;1;1;1	157767955;157790266;157904101;157968364	157768144;157790419;157904181;157968888	+;+;+;+	950	0	0	0	0	0	0	0	0	0
ENSMUSG00000004031	Brinp2	1;1;1;1;1;1;1;1;1;1;1;1;1;1;1;1;1;1;1	158072839;158072839;158076859;158076859;158078810;158078810;158082544;158082544;158094032;158094032;158095400;158122996;158122996;158123274;158123837;158179844;158183087;158183087;158183566	158074884;158074884;158077081;158077081;158079046;158079046;158082649;158082649;158094240;158095590;158095590;158123340;158123340;158123340;158124034;158183865;158183896;158183242;158183799	-;-;-;-;-;-;-;-;-;-;-;-;-;-;-;-;-;-;-	8767	0.198482	0.0493909	0.199601	0.127243	0.129626	0.224079	0.391151	0.124872	0.145234
ENSMUSG00000026251	Chrnd	1;1;1;1;1;1;1;1;1;1;1;1;1;1;1;1;1;1;1;1;1;1;1;1;1;1	87118329;87118359;87118566;87118697;87118697;87119242;87119242;87119242;87119936;87119936;87120208;87120208;87120568;87120568;87122522;87122522;87123207;87123207;87123405;87123405;87125005;87125005;87125297;87125297;87126302;87126302	87118464;87118464;87118851;87118851;87118851;87119286;87119286;87119488;87120045;87120045;87120363;87120363;87120677;87120677;87122722;87122722;87123318;87123318;87123519;87123519;87125209;87125209;87125415;87125415;87127791;87127792	+;+;+;+;+;+;+;+;+;+;+;+;+;+;+;+;+;+;+;+;+;+;+;+;+;+	3288	1.69058	2.27172	2.43525	1.23373	3.98226	3.12888	4.37119	1.68141	2.22666
ENSMUSG00000026355	Mcm6	1;1;1;1;1;1;1;1;1;1;1;1;1;1;1;1;1;1;1;1;1;1;1;1;1;1;1;1;1;1;1;1;1;1;1;1;1;1;1;1	128259327;128259330;128261254;128262500;128262500;128263467;128263467;128265853;128265853;128267087;128267087;128267205;128268760;128269022;128269022;128269022;128271148;128271148;128271148;128271148;128272034;128272034;128272034;128273609;128273609;128273609;128276106;128276106;128276662;128276662;128277041;128277041;128279170;128279170;128281197;128281197;128283250;128283250;128287196;128287196	128259788;128261393;128261393;128262655;128262655;128263602;128263602;128266014;128266014;128267215;128267215;128267215;128269177;128269177;128269177;128269177;128271200;128271255;128271255;128271255;128272175;128272175;128272175;128273779;128273750;128273750;128276256;128276256;128276807;128276807;128277206;128277206;128279419;128279419;128281307;128281307;128283396;128283396;128287384;128287401	-;-;-;-;-;-;-;-;-;-;-;-;-;-;-;-;-;-;-;-;-;-;-;-;-;-;-;-;-;-;-;-;-;-;-;-;-;-;-;-	4666	16.9994	2.61003	4.31855	7.88957	4.60638	16.6748	4.97164	2.40488	4.71857
ENSMUSG00000038331	Satb2	1;1;1;1;1;1;1;1;1;1;1;1;1;1;1;1;1;1;1;1;1;1;1;1;1;1;1;1;1;1;1;1;1	56833140;56833145;56833147;56870598;56870598;56870598;56884735;56884735;56884735;56889330;56889330;56889330;56910471;56910471;56910471;56930322;56930322;56937105;56937105;56938150;56938150;56987238;56987238;56987293;57008791;57008812;57008812;57008812;57008899;57010271;57010271;57013398;57017580	56836403;56836403;56836403;56870795;56870795;56870795;56884890;56884890;56884890;56889542;56889542;56889542;56910943;56910943;56910943;56930424;56930424;56937228;56937228;56938276;56938276;56987414;56987414;56987414;57008999;57009031;57009039;57009039;57009039;57011017;57011661;57013480;57017809	-;-;-;-;-;-;-;-;-;-;-;-;-;-;-;-;-;-;-;-;-;-;-;-;-;-;-;-;-;-;-;-;-	6788	2.17896	0.0478429	0.226545	0.17928	0.334835	2.49804	1.31498	0.330618	1.52405
ENSMUSG00000087022	9130024F11Rik	1;1;1;1;1;1;1;1;1;1;1;1;1	57010571;57010637;57010639;57011491;57012545;57013417;57041663;57043313;57079492;57079552;57079748;57079748;57089027	57010930;57010930;57010930;57014352;57012767;57014356;57041815;57043449;57079610;57079610;57079918;57081674;57089243	+;+;+;+;+;+;+;+;+;+;+;+;+	5779	0.334562	0.0280981	0.0367034	0.0263227	0.0598495	0.3131	0.183254	0.0947178	0.229506
ENSMUSG00000104310	Gm4081	1	57015962	57017799	+	1838	0	0	0	0	0	0	0	0	0
ENSMUSG00002075847	ENSMUSG00002075847	1	57038314	57038434	-	121	0	0	0	0	0	0	0	0	0
ENSMUSG00000099945	1700126A01Rik	1	57166499	57168559	+	2061	0	0	0	0	0	0	0	0	0
ENSMUSG00000101429	BC055402	1;1;1;1;1;1;1	57239804;57243688;57245873;57247959;57251565;57252872;57253979	57242006;57243767;57246058;57248198;57251798;57253055;57254152	-;-;-;-;-;-;-	3301	0.234285	0	0.064256	0	0	0.767394	0.458313	0.0165821	0.112502
ENSMUSG00000101129	Gm5254	1	57330584	57331560	-	977	0	0	0	0	0	0	0	0	0
ENSMUSG00000097519	4930558J18Rik	1;1;1;1	57398381;57401725;57414407;57416564	57399822;57401922;57414678;57416703	-;-;-;-	2052	0.094222	0	0.103367	0	0	0	0	0	0
ENSMUSG00000038323	1700066M21Rik	1;1;1;1;1;1;1	57416779;57416792;57416799;57418866;57419201;57419201;57421902	57417105;57417105;57417105;57418971;57419237;57419321;57424582	+;+;+;+;+;+;+	3235	5.37895	3.94862	3.31113	5.2979	4.15442	4.89007	3.14893	3.4856	4.41149
ENSMUSG00000026356	Dars	1;1;1;1;1;1;1;1;1;1;1;1;1;1;1;1;1;1;1;1;1;1	128291444;128294435;128294658;128296102;128297230;128299877;128301674;128302628;128303915;128306503;128306503;128314854;128316856;128319008;128333103;128339855;128341397;128341397;128343091;128343091;128344889;128344889	128292062;128294506;128294769;128296182;128297272;128300023;128301821;128304049;128304049;128307224;128306614;128314913;128316936;128319110;128333205;128340131;128341489;128341489;128343148;128343148;128345105;128345096	-;-;-;-;-;-;-;-;-;-;-;-;-;-;-;-;-;-;-;-;-;-	4358	54.1477	49.4067	54.3292	57.4896	56.4508	59.5504	52.906	50.9945	55.1465
ENSMUSG00000088196	Gm23902	1	128417777	128417910	+	134	0	0	0	0	0	0	0	0	0
ENSMUSG00000100152	Gm29598	1	128421582	128422169	-	588	0	0	0	0	0	0	0	0	0
ENSMUSG00000100941	Gm29597	1	128442547	128442854	-	308	0	0	0	0	0	0	0	0	0
ENSMUSG00000088432	Gm25384	1	128442852	128442956	-	105	0	0	0	0	0	0	0	0	0
ENSMUSG00000026253	Chrng	1;1;1;1;1;1;1;1;1;1;1;1;1;1;1;1;1;1;1;1;1;1;1;1;1;1;1;1;1;1;1;1	87132379;87133532;87133533;87133607;87133796;87133797;87133797;87133797;87134190;87134190;87134190;87134190;87134190;87134372;87134372;87134372;87134372;87134372;87135109;87135109;87135109;87135109;87135930;87135930;87135930;87135930;87136737;87137149;87137486;87138246;87138625;87139037	87132426;87133601;87133601;87133936;87133936;87133936;87133936;87134125;87134234;87134234;87134234;87134234;87134234;87134481;87134481;87134481;87134481;87134481;87136317;87135264;87135264;87135264;87136017;87136027;87136018;87136017;87136937;87137263;87137600;87138462;87138758;87140416	+;+;+;+;+;+;+;+;+;+;+;+;+;+;+;+;+;+;+;+;+;+;+;+;+;+;+;+;+;+;+;+	4163	0.104497	0.156021	0.28023	0.0730813	0.700263	0.173856	0.230162	0.0788913	0.140182
ENSMUSG00000100078	Gm6170	1	128447810	128449197	-	1388	0.417889	0.311967	0.114612	0.547978	0.213588	0.148984	0.0363326	0.236617	0.458668
ENSMUSG00000045382	Cxcr4	1;1;1;1	128515936;128516836;128519926;128519932	128517638;128517638;128520027;128520030	-;-;-;-	1808	30.0495	5.47849	7.47895	22.9973	12.0792	24.1044	8.45143	5.44952	8.33349
ENSMUSG00000099403	Gm29599	1	128678663	128679084	+	422	0	0	0	0	0	0	0	0	0
ENSMUSG00000097283	Gm26686	1;1	128698336;128700953	128700596;128702158	-;-	3467	0	0	0	0	0	0	0	0	0
ENSMUSG00000064737	Gm23056	1	128813646	128813756	-	111	0	0	0	0	0	0	0	0	0
ENSMUSG00000048495	Tyw5	1;1;1;1;1;1;1;1;1;1;1;1;1;1;1;1;1;1;1;1;1;1;1;1;1;1;1;1;1;1;1;1;1;1;1;1;1;1;1;1;1;1;1;1;1;1;1;1;1;1;1;1;1;1;1;1;1;1	57427396;57427399;57427399;57427564;57427575;57427825;57427845;57429801;57429801;57429801;57429801;57429801;57429801;57429801;57429871;57430588;57430608;57430608;57430608;57430608;57430608;57430608;57432344;57432509;57432509;57432509;57432509;57432509;57432509;57432509;57432744;57432829;57433206;57433206;57433206;57433206;57433206;57433206;57435886;57435886;57435886;57435886;57435886;57435886;574…	57427911;57427911;57427911;57427911;57427911;57427911;57427911;57429917;57429917;57429917;57429930;57429917;57429917;57429917;57429917;57430695;57430899;57430695;57430670;57430695;57430695;57430695;57432646;57432646;57432646;57432646;57432857;57432646;57433250;57432646;57432853;57432853;57433250;57433250;57433250;57433250;57433250;57433250;57435955;57435955;57435955;57435955;57435955;57435955;574…	-;-;-;-;-;-;-;-;-;-;-;-;-;-;-;-;-;-;-;-;-;-;-;-;-;-;-;-;-;-;-;-;-;-;-;-;-;-;-;-;-;-;-;-;-;-;-;-;-;-;-;-;-;-;-;-;-;-	2808	4.25177	3.48891	3.60691	3.84631	5.73635	4.34493	3.21471	3.37236	4.38327
ENSMUSG00000025971	Maip1	1;1;1;1;1;1	57445487;57445918;57449071;57450882;57452399;57454815	57446381;57450791;57449142;57451008;57452546;57457112	+;+;+;+;+;+	7878	4.04333	4.44525	5.3108	4.67285	5.33739	4.97418	4.55135	4.56493	5.25947
ENSMUSG00000077776	Gm22371	1	57461403	57461532	-	130	0	0	0	0	0.760155	0	0	0	0
ENSMUSG00002076848	U1	1	57507029	57507185	+	157	0	0	0	0	0	0	0	0	0
ENSMUSG00000101826	Gm8581	1	57557682	57558571	-	890	0	0	0	0	0	0	0	0	0
ENSMUSG00000102685	Gm37373	1	57559990	57562801	-	2812	0	0	0	0	0	0	0	0	0
ENSMUSG00000101151	Gm17929	1;1	57600457;57603133	57601005;57603210	-;-	627	0	0	0	0	0	0	0	0	0
ENSMUSG00000042581	Thsd7b	1;1;1;1;1;1;1;1;1;1;1;1;1;1;1;1;1;1;1;1;1;1;1;1;1;1;1;1;1;1;1;1;1;1;1;1;1;1;1;1;1;1;1;1;1;1;1;1;1;1;1;1;1;1;1;1;1;1;1;1;1;1;1;1;1;1;1;1;1;1;1;1;1;1;1;1;1	129201039;129201081;129201200;129201222;129358534;129358534;129358534;129358534;129465248;129523107;129523107;129523107;129540847;129540847;129540847;129540847;129541012;129556614;129556614;129556614;129556614;129595551;129595551;129605786;129605786;129686183;129686183;129688006;129688006;129704030;129704030;129744380;129744380;129750329;129750329;129843276;129843290;129843290;129848985;129848985…	129201337;129201337;129201337;129201337;129358706;129358706;129358706;129358795;129465501;129523917;129523917;129523917;129541095;129541095;129541095;129541095;129543780;129556749;129556783;129556783;129556783;129595706;129595706;129605983;129605983;129686374;129686374;129688240;129688240;129704145;129704145;129744509;129744509;129750432;129750432;129843484;129843484;129843484;129849251;129849251…	+;+;+;+;+;+;+;+;+;+;+;+;+;+;+;+;+;+;+;+;+;+;+;+;+;+;+;+;+;+;+;+;+;+;+;+;+;+;+;+;+;+;+;+;+;+;+;+;+;+;+;+;+;+;+;+;+;+;+;+;+;+;+;+;+;+;+;+;+;+;+;+;+;+;+;+;+	12171	0.0476568	0.0088943	0.130706	0.0374954	0.129909	0.220874	0.339761	0.0899473	0.135127
ENSMUSG00000103742	Gm38240	1	129210844	129213330	+	2487	0	0	0	0	0	0	0	0	0
ENSMUSG00000103637	Gm38330	1	129300041	129300999	+	959	0	0	0	0	0	0	0	0	0
ENSMUSG00000104130	Gm36951	1	129638280	129640966	+	2687	0	0	0	0	0	0	0	0	0
ENSMUSG00000089648	Gm15790	1	129724345	129725595	-	1251	0.309102	0.562463	0.211939	0.324261	0.197482	0.330598	0.403115	0.26253	0.424082
ENSMUSG00000094122	Rpl31-ps9	1	129729124	129729501	-	378	2.30171	2.00468	0.280567	1.47558	0.915001	1.09412	1.73435	0	12.7719
ENSMUSG00000102800	Gm37479	1	129760885	129764725	+	3841	0	0	0	0	0	0	0	0	0
ENSMUSG00000103803	Gm37064	1	129788552	129790782	+	2231	0	0	0	0	0	0	0	0	0
ENSMUSG00000103281	Gm37278	1	129870899	129873770	+	2872	0	0	0	0	0	0	0	0	0
ENSMUSG00000100623	Gm29428	1	130123717	130124125	+	409	0	0	0	0	0	0	0	0	0
ENSMUSG00000086633	Gm16081	1;1	130197687;130208916	130198290;130208995	-;-	684	0	0	0	0	0	0	0	0	0
ENSMUSG00000026401	Cd55b	1;1;1;1;1;1;1;1;1;1;1;1;1;1;1;1;1;1;1;1;1	130316274;130316274;130337609;130337609;130338366;130338366;130339130;130341786;130344576;130344576;130345845;130345845;130347338;130347338;130347338;130349852;130349852;130349852;130350128;130350602;130350602	130316466;130316466;130337629;130337629;130338428;130338428;130339276;130341977;130344661;130344661;130345944;130345944;130347529;130347529;130347529;130350037;130350037;130350037;130350477;130350746;130350746	-;-;-;-;-;-;-;-;-;-;-;-;-;-;-;-;-;-;-;-;-	1675	0.144286	0.0969426	0	0.12109	0.147493	0.370369	0.120429	0.228753	0.158366
ENSMUSG00000087691	Cd55os	1;1;1;1	130350561;130353651;130363084;130363665	130350799;130353718;130363227;130365651	+;+;+;+	2438	4.67894	4.46242	2.02278	5.55315	5.39093	4.3894	2.79246	3.68209	3.78637
ENSMUSG00000086825	Gm15675	1;1;1	130357518;130363409;130363842	130359962;130363557;130364928	-;-;-	3681	12.5403	9.08722	5.64702	16.5164	15.168	11.0108	7.398	9.57645	12.6254
ENSMUSG00000090533	Gm8214	1	183413978	183414328	-	351	0.275418	0	0	0	0	0	0	0	0
ENSMUSG00000103305	Gm34068	1;1;1	183481174;183514334;183541610	183481333;183514471;183541943	+;+;+	632	0	0	0	0	0	0	0	0	0
ENSMUSG00000026399	Cd55	1;1;1;1;1;1;1;1;1;1;1;1;1;1;1;1;1;1;1;1;1;1;1;1;1;1;1;1	130366764;130367891;130374398;130374398;130375356;130375356;130376065;130376065;130376065;130376065;130377154;130377154;130380121;130380121;130380121;130384558;130384558;130385824;130385824;130387319;130387319;130387330;130389559;130389559;130389559;130389835;130390307;130390307	130368116;130368116;130375376;130375376;130375376;130375376;130377300;130376145;130376145;130376586;130377300;130377300;130380312;130380153;130380312;130384643;130384643;130385923;130385923;130387510;130387510;130387510;130389744;130389744;130389744;130390188;130390468;130390481	-;-;-;-;-;-;-;-;-;-;-;-;-;-;-;-;-;-;-;-;-;-;-;-;-;-;-;-	4853	39.5711	33.0245	25.5138	52.0123	38.4753	37.2949	25.3032	33.6004	33.9436
ENSMUSG00000104007	Gm38332	1	183650327	183650473	+	147	0	0	0	0	0	0	0	0	0
ENSMUSG00000085526	Gm16083	1;1;1;1;1	130390313;130456228;130456666;130468925;130483855	130390414;130456341;130458001;130468961;130484812	+;+;+;+;+	2547	0.0948879	0.042502	0.104097	0.119449	0.232792	0.0811894	0	0.0644728	0.145806
ENSMUSG00000102139	Gm37109	1	130395709	130397962	+	2254	0	0	0	0	0	0.0458716	0	0.0971383	0
ENSMUSG00000102743	Gm38108	1;1	183660602;183661344	183660916;183661427	+;+	399	0	0	0	0	0	0	0	0	0
ENSMUSG00000103751	Gm37283	1	130401480	130403050	+	1571	0	0	0	0	0	0	0	0	0
ENSMUSG00000039384	Dusp10	1;1;1;1;1;1;1	183745499;183745815;183766578;183768998;183768998;183801049;183806455	183745631;183745931;183766766;183769471;183769849;183801420;183807833	+;+;+;+;+;+;+	3042	28.7759	16.1382	9.72689	24.9031	38.0077	20.0365	19.28	20.0632	22.0268
ENSMUSG00000044854	1700056E22Rik	1;1	183765227;183765229	183766498;183766195	-;-	1272	1.102	0.851042	0.250128	0.318907	1.16533	0.975421	0.555044	1.20491	0.583913
ENSMUSG00000102682	Gm37223	1;1;1;1;1;1;1;1;1;1;1;1;1;1;1;1;1;1;1;1;1	184090526;184090526;184090526;184090530;184090541;184105495;184109475;184110990;184110990;184114884;184119594;184119594;184119594;184119594;184119594;184122625;184122625;184122625;184126285;184126285;184126285	184090762;184090762;184090762;184090762;184090762;184105578;184109625;184111106;184111106;184115037;184119694;184119694;184119694;184119694;184119694;184122749;184122717;184122746;184126468;184126440;184126440	+;+;+;+;+;+;+;+;+;+;+;+;+;+;+;+;+;+;+;+;+	1153	0	0	0	0	0	0	0	0	0
ENSMUSG00000102794	Gm37712	1;1	184108541;184114572	184109120;184114638	-;-	647	0	0	0	0.235114	0.458208	0.159806	0	0	0
ENSMUSG00000104419	2900092O11Rik	1	184175177	184175931	+	755	0	0	0	0	0	0	0	0	0
ENSMUSG00000101574	1700112H15Rik	1;1;1;1;1;1	184260038;184261034;184262282;184263901;184286566;184289810	184260267;184261265;184262362;184264011;184286610;184289888	-;-;-;-;-;-	778	0	0	0	0	0	0	0	0	0.136382
ENSMUSG00000089057	Gm23349	1	184312306	184312403	-	98	0	0	0	0	2.01674	0	0	0	0
ENSMUSG00000103308	Gm37800	1;1;1;1;1;1	184342477;184343115;184347668;184347668;184350044;184361637	184342773;184343431;184347889;184347889;184350168;184361670	-;-;-;-;-;-	995	0.340051	0.32639	0.373056	0	0.397267	0.571528	0.861613	0.330075	0.266596
ENSMUSG00000102606	Rpl21-ps1	1	184349445	184349924	+	480	0	0	0	0.105638	0	0.107703	0	0	0
ENSMUSG00000103314	Gm38358	1	184427231	184427658	+	428	0	0	0	0	0	0	0	0	0
ENSMUSG00000092578	4930488B22Rik	1;1;1	184444694;184445603;184450376	184445491;184445715;184451186	+;+;+	1722	0.0561392	0	0	0	0	0	0	0	0
ENSMUSG00000042554	Zp3r	1;1;1;1;1;1;1;1;1;1;1;1;1;1;1;1;1;1;1;1;1;1;1;1;1;1;1;1;1;1;1;1;1;1	130504450;130504450;130504453;130505623;130505623;130505623;130510586;130510586;130510586;130511137;130511137;130511137;130519101;130519101;130519101;130524396;130524396;130524396;130526544;130526897;130526897;130526897;130542896;130542896;130542896;130546032;130546032;130546032;130547081;130547081;130547081;130557273;130557273;130557273	130504862;130504862;130504862;130505825;130505825;130505825;130510675;130510675;130510675;130511337;130511337;130511337;130519298;130519298;130519298;130524578;130524578;130524578;130526738;130526982;130526982;130526982;130542995;130542995;130542995;130546214;130546214;130546214;130547184;130547263;130547184;130557349;130557358;130557358	-;-;-;-;-;-;-;-;-;-;-;-;-;-;-;-;-;-;-;-;-;-;-;-;-;-;-;-;-;-;-;-;-;-	2121	0	0	0	0.0478135	0	0	0.0475527	0	0.025013
ENSMUSG00000064395	Gm23623	1	130523307	130523413	-	107	0	0	0	0	0	0	0	0	0
ENSMUSG00000039377	Hlx	1;1;1;1;1;1	184459337;184459344;184462057;184462888;184463756;184463756	184460188;184460015;184462241;184463067;184463795;184464816	-;-;-;-;-;-	2278	8.59352	3.65911	4.37626	4.29601	8.9797	8.71456	5.53443	4.82977	6.35793
ENSMUSG00000102158	Gm34342	1;1	184469174;184471437	184469227;184471717	+;+	335	0.577145	0.969426	3.3241	0.75681	1.32743	1.08024	1.50536	0.816977	1.58366
ENSMUSG00000026254	Eif4e2	1;1;1;1;1;1;1;1;1;1;1;1;1;1;1;1;1;1;1;1;1;1;1;1;1;1;1;1;1;1;1;1;1;1;1;1;1;1;1;1;1;1;1;1;1;1;1;1;1;1;1;1;1;1	87141636;87141636;87141636;87141636;87141636;87141661;87141701;87142008;87142068;87147303;87147303;87147303;87147303;87147303;87147303;87147303;87147303;87148642;87148642;87148642;87148642;87148642;87148642;87148642;87148642;87152075;87152075;87152075;87152075;87152075;87152075;87152075;87152075;87153572;87153572;87153572;87153572;87153572;87153572;87153572;87153572;87153819;87153819;87153819;871…	87141741;87141741;87141741;87141741;87141741;87142217;87141741;87142217;87142217;87147417;87147417;87147417;87147417;87147417;87147417;87147417;87147417;87148776;87148776;87148776;87148776;87148776;87148776;87148776;87148776;87152179;87152179;87152179;87152179;87152179;87152179;87152179;87152179;87153595;87153724;87153724;87153724;87153724;87153724;87153724;87153724;87153955;87154322;87153955;871…	+;+;+;+;+;+;+;+;+;+;+;+;+;+;+;+;+;+;+;+;+;+;+;+;+;+;+;+;+;+;+;+;+;+;+;+;+;+;+;+;+;+;+;+;+;+;+;+;+;+;+;+;+;+	7497	19.3292	20.5762	20.6252	22.0627	21.0703	21.563	21.0073	20.1952	20.5502
ENSMUSG00000101468	Gm7761	1;1;1	23023944;23025379;23025882	23024298;23025619;23026206	-;-;-	921	0	0.117538	0	0	0	0	0	0	0.115207
ENSMUSG00000026405	C4bp	1;1;1;1;1;1;1;1;1;1;1;1;1;1;1;1;1;1;1;1;1;1;1;1	130562510;130564438;130564551;130566806;130566806;130570671;130570710;130570807;130575766;130575766;130575766;130576121;130576121;130576121;130581062;130581062;130583618;130583618;130584869;130584869;130585200;130585517;130589185;130589185	130564107;130564613;130564613;130566970;130566970;130570850;130570850;130570850;130575957;130575957;130575957;130576206;130576156;130576206;130581158;130581158;130583800;130583800;130585051;130585051;130585216;130589361;130589347;130589369	-;-;-;-;-;-;-;-;-;-;-;-;-;-;-;-;-;-;-;-;-;-;-;-	6730	0	0	0	0.0301374	0.0367088	0.0153632	0.0149865	0	0
ENSMUSG00000101227	Gm29506	1;1;1;1	23087376;23212252;23253752;23274692	23089254;23212332;23253806;23274754	-;-;-;-	2078	0.255868	0.338615	0	0.122007	0.332888	0.0746352	0.630978	0.0526828	0.306368
ENSMUSG00000026621	Mtarc1	1;1;1;1;1;1;1;1;1;1;1;1;1;1;1;1;1;1;1;1;1;1;1	184518964;184518973;184519486;184527431;184527431;184527431;184527629;184527629;184527629;184534099;184534099;184534099;184535415;184536125;184536125;184536132;184536146;184539212;184539212;184539212;184540977;184543043;184543043	184520038;184520038;184520038;184527502;184527502;184527502;184527690;184527690;184527690;184534239;184534239;184534239;184535431;184536287;184536287;184536141;184536287;184539385;184539385;184539385;184541050;184543510;184543394	-;-;-;-;-;-;-;-;-;-;-;-;-;-;-;-;-;-;-;-;-;-;-	2246	1.91536	0.626573	0.566631	3.45417	0.26399	3.84392	0.404156	0.755503	1.22829
ENSMUSG00000088318	Gm26187	1	87178870	87178970	+	101	0	0	0	0	0	0	0	0	0
ENSMUSG00000073730	Ppp1r14bl	1	23139554	23141334	-	1781	1.30271	1.82346	0.119095	0.0569413	1.83103	1.16109	1.89713	1.22936	1.60856
ENSMUSG00000089553	Gm24176	1	23284292	23284412	+	121	0	0	0	0	0	0	0	0	0
ENSMUSG00000101904	Gm29427	1;1;1;1;1;1;1;1;1;1;1;1;1;1;1;1;1;1	130597946;130598684;130600321;130601962;130605420;130605576;130626416;130628507;130629442;130629968;130633114;130634163;130634580;130634789;130635246;130635813;130642203;130643458	130598138;130598810;130600453;130602045;130605457;130605647;130626480;130628611;130629588;130630175;130633238;130634219;130634654;130634855;130635342;130635938;130642313;130643536	-;-;-;-;-;-;-;-;-;-;-;-;-;-;-;-;-;-	1909	0	0	0.0277775	0	0.129413	0.189566	0.343418	0.0573467	0.111163
ENSMUSG00000102766	Gm6420	1;1	23294766;23295068	23295488;23295487	-;-	723	0	0.149727	0.22003	0	0.205021	0	0.209252	0.0757088	0.366892
ENSMUSG00000100257	C4bp-ps1	1;1;1;1;1	130597998;130598684;130609886;130610539;130611639	130598138;130598810;130609976;130610715;130611808	-;-;-;-;-	706	0	0	0	0.143644	0.0699859	0	0.14286	0.0775318	0.0751454
ENSMUSG00000065405	Mir30a	1	23311350	23311420	+	71	0	0	0	0	0	0	0	0	0
ENSMUSG00000097970	Gm27028	1	23330618	23331016	+	399	7.75312	9.63149	10.632	8.89583	10.7736	6.86706	7.45702	5.48746	7.71191
ENSMUSG00000065567	Mir30c-2	1	23330782	23330865	+	84	0	0	0	0	0	0	0	0	0
ENSMUSG00000100775	Gm29107	1	23332810	23333156	+	347	5.15397	6.70729	4.58449	5.69897	4.27176	4.17154	2.47062	2.52392	3.51646
ENSMUSG00000101226	Gm20954	1	23385037	23385680	-	644	0	0	0	0	0	0	0	0	0
ENSMUSG00000026255	Efhd1	1;1;1;1;1;1;1;1;1;1;1	87192085;87192085;87217190;87217190;87225351;87225351;87236948;87237383;87237383;87237383;87237694	87192476;87192476;87217337;87217337;87225485;87225485;87237218;87237464;87238561;87237568;87238558	+;+;+;+;+;+;+;+;+;+;+	2125	10.2813	6.74987	7.1618	13.7444	4.62711	10.753	7.85516	3.14257	4.64367
ENSMUSG00000089821	Efhd1os	1;1	87192203;87192819	87192456;87192896	-;-	332	0	0	0	0	0	0	0	0	0
ENSMUSG00000026158	Ogfrl1	1;1;1;1;1;1;1;1;1;1;1;1;1;1;1;1;1;1;1;1;1;1;1	23405505;23408805;23409349;23414811;23414811;23414811;23415069;23415069;23415069;23415252;23415252;23415252;23417807;23417807;23417807;23418053;23418053;23418053;23421896;23430830;23431952;23436595;23436595	23409529;23409529;23409529;23414956;23414956;23414956;23415135;23415135;23415135;23415330;23415330;23415330;23417885;23417885;23417885;23418139;23418139;23419882;23422256;23432092;23432092;23436853;23436622	-;-;-;-;-;-;-;-;-;-;-;-;-;-;-;-;-;-;-;-;-;-;-	8109	7.16484	3.19725	3.0277	5.82787	2.91866	6.17129	3.02242	2.58533	2.79362
ENSMUSG00000097920	Gm7784	1	23518620	23519608	+	989	0	0	0	0	0.0999192	0.0522723	0	0	0
ENSMUSG00000099503	Gm28822	1;1;1;1	23613668;23615028;23615756;23635478	23613795;23615267;23615897;23635745	+;+;+;+	778	0	0	0	0	0	0	0	0	0
ENSMUSG00000026156	B3gat2	1;1;1;1;1;1;1;1;1	23800834;23801007;23801092;23801849;23854302;23854302;23854302;23883954;23884182	23801340;23802309;23802309;23802309;23854820;23854821;23854446;23884102;23888239	+;+;+;+;+;+;+;+;+	6203	0.303901	0.418839	0.367592	0.294281	0.406241	0.541726	0.373975	0.185311	0.222371
ENSMUSG00000073481	Mtarc2	1;1;1;1;1;1;1;1;1;1;1;1;1;1;1;1;1;1;1;1;1;1;1;1;1;1;1;1;1;1;1;1;1;1;1;1;1;1;1;1;1;1;1;1;1;1;1;1;1	184545265;184545875;184545879;184545889;184545891;184545957;184551398;184551398;184551398;184551398;184551398;184551398;184551433;184554532;184554532;184554532;184554532;184554532;184554532;184554572;184554686;184554686;184554686;184554686;184554686;184554686;184559305;184559385;184559595;184559982;184561137;184564773;184564773;184564773;184564773;184566057;184566057;184566057;184566057;184566057…	184546080;184546080;184546080;184546080;184546080;184546080;184551544;184551544;184551640;184551544;184551544;184551544;184551544;184554603;184554603;184554603;184554603;184554603;184554603;184554603;184554747;184554747;184554747;184555232;184554747;184554747;184559464;184559454;184559679;184560122;184564913;184564913;184564913;184564913;184564913;184566225;184566225;184566225;184566225;184566225…	-;-;-;-;-;-;-;-;-;-;-;-;-;-;-;-;-;-;-;-;-;-;-;-;-;-;-;-;-;-;-;-;-;-;-;-;-;-;-;-;-;-;-;-;-;-;-;-;-	6629	17.3977	11.7414	14.4227	19.9413	20.3782	18.7168	16.9722	17.3403	18.4232
ENSMUSG00000088559	Mir1981	1	184554604	184554685	-	82	0	0	0	0	0	0	0	0	0
ENSMUSG00002076207	7SK	1	184590335	184590609	-	275	0	0	0	0	0	0	0	0	0
ENSMUSG00000039349	C130074G19Rik	1;1	184604123;184614883	184606624;184615415	-;-	3035	51.967	20.1346	14.4842	32.7293	25.4458	19.2311	14.755	17.8731	19.8576
ENSMUSG00000026587	Astn1	1;1;1;1;1;1;1;1;1;1;1;1;1;1;1;1;1;1;1;1;1;1;1;1;1;1;1;1;1;1;1;1;1;1;1;1;1;1;1;1;1;1;1;1;1;1;1;1;1;1;1;1;1;1;1;1;1;1;1;1;1;1;1;1;1;1;1;1;1;1;1;1;1;1;1;1;1;1;1;1;1;1;1;1;1;1;1;1;1;1;1;1;1;1;1;1;1;1;1;1;1;1;1;1;1;1;1;1;1;1;1;1;1;1;1;1;1;1;1;1;1;1;1;1;1;1	158189843;158189874;158189910;158190107;158190120;158299945;158299945;158299945;158299945;158299945;158329618;158329618;158329618;158329618;158329618;158331773;158331773;158331773;158331773;158331773;158332932;158332932;158332932;158332932;158332932;158337416;158337416;158337416;158337416;158337416;158337447;158338525;158338525;158338525;158338525;158338525;158338525;158348014;158348014;158348014…	158190435;158190435;158190435;158190435;158190435;158300132;158300132;158300132;158300132;158300132;158330011;158330011;158330011;158330011;158330011;158331919;158331919;158331919;158331919;158331919;158333039;158333039;158333039;158333039;158333039;158337565;158337565;158337565;158337565;158337565;158337565;158338716;158338692;158338692;158338716;158338692;158338716;158348098;158348098;158348098…	+;+;+;+;+;+;+;+;+;+;+;+;+;+;+;+;+;+;+;+;+;+;+;+;+;+;+;+;+;+;+;+;+;+;+;+;+;+;+;+;+;+;+;+;+;+;+;+;+;+;+;+;+;+;+;+;+;+;+;+;+;+;+;+;+;+;+;+;+;+;+;+;+;+;+;+;+;+;+;+;+;+;+;+;+;+;+;+;+;+;+;+;+;+;+;+;+;+;+;+;+;+;+;+;+;+;+;+;+;+;+;+;+;+;+;+;+;+;+;+;+;+;+;+;+;+	9839	0.0491268	0.0440096	0.0646739	0.499899	0.0803497	0.0525433	0.0563804	0.0778864	0.0647049
ENSMUSG00000103762	Gm37861	1	158203506	158206374	+	2869	0	0	0	0	0	0	0	0	0
ENSMUSG00000103971	Gm37679	1;1;1;1	158312602;158313477;158315354;158381808	158313383;158313575;158315602;158381869	-;-;-;-	1192	0	0	0	0	0	0.0867405	0	0	0
ENSMUSG00000070103	Mir488	1	158333195	158333303	+	109	0	0	0	0	0	0	0	0	0
ENSMUSG00000102508	Gm37367	1	158362377	158364978	+	2602	0	0	0	0	0	0	0	0	0
ENSMUSG00000102618	Gm37848	1	158376434	158379536	-	3103	0	0	0	0	0	0	0	0	0
ENSMUSG00000026620	Mark1	1;1;1;1;1;1;1;1;1;1;1;1;1;1;1;1;1;1;1;1;1;1;1;1;1;1;1	184628986;184633006;184637600;184639280;184640526;184644193;184644679;184646714;184648276;184651507;184651714;184651715;184653749;184653749;184658013;184658013;184660231;184660231;184661519;184661519;184675403;184675403;184676994;184676994;184717044;184731619;184731619	184631075;184633050;184637851;184639444;184640626;184644386;184644832;184646826;184648375;184651626;184651951;184651951;184653805;184653805;184658083;184658083;184660296;184660296;184661567;184661567;184675456;184675456;184677197;184677197;184717177;184731672;184731767	-;-;-;-;-;-;-;-;-;-;-;-;-;-;-;-;-;-;-;-;-;-;-;-;-;-;-	4356	3.35111	2.72122	1.74079	2.66569	2.63157	3.19251	3.64677	2.52576	3.02044
ENSMUSG00000102784	Gm38251	1;1;1	184655333;184671111;184672343	184655483;184671179;184674697	+;+;+	2575	0	0.0840797	0.0411862	0.0393835	0	0	0	0.0425145	0.0824119
ENSMUSG00000103942	Gm34732	1;1	184814935;184818012	184815229;184818161	-;-	445	0	0	0	0	0	0	0	0	0
ENSMUSG00000103478	4930433J02Rik	1;1	184818299;184822243	184818410;184823516	+;+	1386	0	0	0	0	0	0	0	0	0
ENSMUSG00000104461	Gm37662	1;1;1	184824188;184824518;184831293	184824252;184824667;184831744	+;+;+	667	0	0	0	0	0	0	0	0	0
ENSMUSG00000026155	Smap1	1;1;1;1;1;1;1;1;1;1;1;1;1;1;1;1;1;1;1;1;1;1;1;1;1;1;1;1;1;1;1;1;1;1;1;1;1;1;1;1;1;1;1;1;1;1;1;1;1;1;1;1;1;1;1;1	23883927;23884706;23885259;23885377;23885433;23886800;23887345;23887345;23887345;23887361;23887614;23887876;23888384;23888384;23888384;23888384;23888384;23892504;23892504;23892504;23892504;23892504;23892504;23898104;23898104;23898104;23898104;23898104;23898104;23905298;23905298;23905298;23905298;23905298;23905298;23909005;23910519;23915455;23915455;23915455;23915455;23915455;23916790;23916790;239…	23884438;23885644;23885644;23885644;23885644;23886858;23887652;23887652;23887652;23887652;23887652;23888549;23888549;23888549;23888549;23888549;23888549;23892631;23892631;23892631;23892631;23892631;23892631;23898194;23898194;23898194;23898194;23898194;23898194;23905378;23905378;23905378;23905378;23905378;23905374;23909055;23910599;23915530;23915530;23915530;23915530;23915530;23916875;23916875;239…	-;-;-;-;-;-;-;-;-;-;-;-;-;-;-;-;-;-;-;-;-;-;-;-;-;-;-;-;-;-;-;-;-;-;-;-;-;-;-;-;-;-;-;-;-;-;-;-;-;-;-;-;-;-;-;-	3575	6.70618	5.07197	5.08765	6.38261	3.77313	6.8978	4.42935	3.73593	4.48165
ENSMUSG00000026154	Sdhaf4	1;1;1;1;1	24035020;24042047;24042238;24044627;24044627	24035441;24042387;24042387;24044737;24044711	-;-;-;-;-	874	38.4917	36.2906	36.8885	34.8678	67.6703	45.7823	55.6804	41.7733	61.308
ENSMUSG00000102495	Gm26524	1;1	24044586;24044588	24044975;24044975	+;+	390	0	0	0	0	0	0	0	0.140352	0
ENSMUSG00000073530	Pappa2	1;1;1;1;1;1;1;1;1;1;1;1;1;1;1;1;1;1;1;1;1;1;1;1;1;1;1;1;1;1;1;1;1;1;1;1;1;1;1;1;1;1;1	158539297;158544532;158578100;158589100;158590639;158592498;158592655;158609751;158609751;158611467;158611467;158615160;158615160;158631076;158641844;158641910;158641910;158642307;158642307;158656226;158660279;158660279;158660279;158662320;158662320;158662320;158666119;158666119;158666119;158672574;158672574;158675506;158678666;158682420;158684704;158698972;158763516;158784087;158785646;158785697…	158542590;158544630;158578171;158589209;158590774;158592666;158592666;158609964;158609964;158611644;158611644;158615331;158615331;158631108;158642117;158642039;158642117;158642442;158642442;158656312;158660425;158660425;158660425;158662513;158662513;158662513;158666129;158666210;158666210;158672602;158672702;158675995;158678787;158682612;158684997;158699117;158764587;158785937;158785937;158785937…	-;-;-;-;-;-;-;-;-;-;-;-;-;-;-;-;-;-;-;-;-;-;-;-;-;-;-;-;-;-;-;-;-;-;-;-;-;-;-;-;-;-;-	10294	0.544682	0.436417	0.638758	0.522135	0.0383991	0.346524	0.0881809	0.0744438	0.273148
ENSMUSG00000047661	1600012P17Rik	1;1;1;1;1;1	158795271;158797178;158807248;158807248;158807525;158807881	158797435;158797435;158807404;158807404;158807641;158808033	-;-;-;-;-;-	2592	0	0	0	0	0.038125	0	0	0	0
ENSMUSG00000104014	4930562F17Rik	1;1;1;1;1	158961842;158962897;158976659;158993290;158993640	158962067;158963074;158976733;158993452;158993957	+;+;+;+;+	960	0	0	0	0	0	0	0	0	0
ENSMUSG00000061992	Gm4953	1	158995730	158996212	-	483	0	0	0	0	0.204597	0	0	0	0
ENSMUSG00000104169	Gm7430	1;1;1	159036705;159037745;159038480	159037445;159037915;159038711	-;-;-	1144	0	0	0	0	0	0	0	0	0
ENSMUSG00000038305	Spats2l	1;1;1;1;1;1;1;1;1;1;1;1;1;1;1;1;1;1;1;1;1;1;1;1;1;1;1;1;1;1;1;1;1;1;1;1;1;1;1;1;1;1;1;1;1;1;1;1;1;1;1;1;1;1;1;1;1;1;1;1;1;1;1;1;1;1;1;1;1;1;1;1;1;1;1;1;1;1;1;1;1;1;1;1;1;1;1;1;1;1;1;1;1;1;1;1;1;1;1;1;1;1;1;1;1;1;1;1;1;1;1;1;1;1;1	57813321;57813408;57813460;57813524;57813578;57813759;57813894;57813903;57813914;57814020;57814049;57814071;57814076;57838464;57838464;57838464;57838464;57838464;57838464;57838464;57838464;57838464;57838464;57838464;57838464;57838464;57871212;57871212;57871212;57871212;57871212;57871212;57871212;57871212;57884730;57894623;57894623;57894623;57894623;57894623;57894623;57894623;57894623;57894623;578…	57813722;57813650;57813650;57813650;57813650;57813960;57813960;57813960;57813960;57814183;57814183;57814183;57814183;57838513;57838739;57838513;57838513;57838513;57838513;57838513;57839597;57838513;57838513;57838513;57838513;57838513;57871465;57871296;57871296;57871296;57871296;57871296;57871296;57871296;57884842;57894683;57896700;57894683;57894683;57894683;57894683;57894683;57894683;57894683;578…	+;+;+;+;+;+;+;+;+;+;+;+;+;+;+;+;+;+;+;+;+;+;+;+;+;+;+;+;+;+;+;+;+;+;+;+;+;+;+;+;+;+;+;+;+;+;+;+;+;+;+;+;+;+;+;+;+;+;+;+;+;+;+;+;+;+;+;+;+;+;+;+;+;+;+;+;+;+;+;+;+;+;+;+;+;+;+;+;+;+;+;+;+;+;+;+;+;+;+;+;+;+;+;+;+;+;+;+;+;+;+;+;+;+;+	8041	1.82139	1.91169	1.70141	1.87287	1.70824	2.32095	1.86266	1.46357	1.45151
ENSMUSG00000091283	Gm17234	1;1	57948994;57955995	57949109;57956270	-;-	392	0	0	0	0	0	0.263762	0	0	0
ENSMUSG00000054770	Kctd18	1;1;1;1;1;1;1;1;1;1;1;1;1;1;1;1;1;1;1;1;1;1;1;1;1;1;1;1;1;1;1;1;1;1;1;1;1;1;1;1;1;1;1;1;1;1;1;1;1;1	57994260;57994407;57994412;57995231;57995739;57995851;57995879;57998302;57998302;57998302;57998302;57998302;57998302;57998302;57999213;58000317;58001060;58001060;58001060;58001060;58001060;58002227;58002227;58002227;58002227;58002227;58002725;58002761;58004488;58004488;58004510;58004510;58006656;58006656;58006656;58006656;58006656;58006656;58006656;58008566;58009180;58009180;58009180;58009180;580…	57995979;57995979;57995979;57995979;57995979;57995979;57995979;57998404;57998404;57998404;57998404;57998404;57998404;57998404;58001154;58002140;58001154;58001261;58001154;58001154;58001154;58002420;58002606;58002420;58002420;58002420;58004699;58006882;58004699;58004699;58004699;58004699;58006882;58006882;58006882;58006882;58006882;58006882;58006882;58008683;58009238;58009243;58009238;58009211;580…	-;-;-;-;-;-;-;-;-;-;-;-;-;-;-;-;-;-;-;-;-;-;-;-;-;-;-;-;-;-;-;-;-;-;-;-;-;-;-;-;-;-;-;-;-;-;-;-;-;-	12973	1.9151	1.40604	1.79033	2.28653	1.94624	2.11205	1.57046	1.34597	1.81572
ENSMUSG00000026039	Sgo2a	1;1;1;1;1;1;1;1;1;1	58035130;58037255;58039123;58040377;58042053;58052666;58054518;58058748;58061875;58063943	58035471;58037380;58039298;58040454;58042138;58052901;58057142;58058901;58065057;58065058	+;+;+;+;+;+;+;+;+;+	7007	0.731212	0.146767	0.128652	0.130257	0.18334	0.782063	0.381443	0.0312473	0.27257
ENSMUSG00000040782	Cop1	1;1;1;1;1;1;1;1;1;1;1;1;1;1;1;1;1;1;1;1;1;1;1;1;1;1;1;1;1;1;1;1;1;1;1;1;1;1;1;1;1;1;1;1;1;1;1;1;1;1;1;1;1;1;1;1;1;1;1;1;1;1;1;1;1;1;1;1;1;1;1;1;1;1;1;1;1;1;1;1	159059890;159059896;159060218;159060260;159067131;159067132;159067132;159067132;159067132;159072159;159072159;159072159;159072159;159072370;159076772;159076772;159076772;159076772;159076772;159076818;159077593;159077593;159077593;159077593;159077593;159077593;159080118;159080118;159080118;159080118;159086238;159094304;159094327;159094327;159094327;159094327;159094327;159095679;159095679;159095679…	159060420;159060420;159060420;159060420;159067191;159067191;159067191;159067191;159067191;159072256;159072256;159072256;159072256;159072410;159076848;159076836;159076836;159076836;159076848;159076836;159077712;159077712;159077712;159077712;159077712;159077689;159080186;159080186;159080186;159080186;159086312;159101302;159094386;159094556;159094386;159094386;159094386;159095755;159095755;159095755…	+;+;+;+;+;+;+;+;+;+;+;+;+;+;+;+;+;+;+;+;+;+;+;+;+;+;+;+;+;+;+;+;+;+;+;+;+;+;+;+;+;+;+;+;+;+;+;+;+;+;+;+;+;+;+;+;+;+;+;+;+;+;+;+;+;+;+;+;+;+;+;+;+;+;+;+;+;+;+;+	17516	10.7677	10.8741	12.7391	11.452	10.7418	11.2627	11.4385	11.85	11.9214
ENSMUSG00000103572	Gm37115	1	159063280	159066128	+	2849	0	0	0	0.0355958	0	0	0	0	0
ENSMUSG00000103186	Gm37088	1	159164984	159165389	-	406	1.19054	0.399948	0.522436	0.499569	0	1.01867	0.124211	0.269643	0.261343
ENSMUSG00002074853	ENSMUSG00002074853	1	159167853	159167992	+	140	0.345256	0	0	0.362188	0.352929	0	1.08064	0	0.378947
ENSMUSG00000105399	Mir1843b	1	159167928	159167993	+	66	0	0	0	0	0	0	0	0	0
ENSMUSG00000103289	Gm31256	1	159205974	159206479	+	506	0	0	0	0.20042	0	0	0	0	0
ENSMUSG00000103389	Gm37757	1	159256530	159256739	+	210	0	0	0	0	0	0	0	0	0
ENSMUSG00000039318	Rab3gap2	1;1;1;1;1;1;1;1;1;1;1;1;1;1;1;1;1;1;1;1;1;1;1;1;1;1;1;1;1;1;1;1;1;1;1;1;1;1;1;1;1;1;1;1;1;1;1;1;1;1;1;1;1;1;1;1;1;1;1;1;1;1;1;1;1;1;1;1;1;1;1;1;1;1;1;1;1;1;1;1;1;1;1;1;1;1;1;1;1;1;1;1;1;1;1;1	184936314;184936314;184936375;184954042;184954042;184965158;184965158;184966318;184966318;184967501;184967501;184967628;184967628;184968157;184968157;184970976;184970976;184972859;184972859;184978833;184978833;184980041;184980041;184980210;184980210;184982077;184982077;184983130;184983130;184983861;184983861;184984228;184984228;184984513;184984513;184987942;184987942;184990695;184990695;184991511…	184936550;184936550;184938651;184954106;184954106;184965281;184965281;184966399;184966399;184967548;184967548;184967703;184967703;184968258;184968258;184971075;184971075;184972957;184972957;184978981;184978981;184980120;184980120;184980299;184980299;184982216;184982216;184983346;184983346;184984004;184984004;184984310;184984310;184984577;184984577;184988032;184988032;184990822;184990822;184991724…	+;+;+;+;+;+;+;+;+;+;+;+;+;+;+;+;+;+;+;+;+;+;+;+;+;+;+;+;+;+;+;+;+;+;+;+;+;+;+;+;+;+;+;+;+;+;+;+;+;+;+;+;+;+;+;+;+;+;+;+;+;+;+;+;+;+;+;+;+;+;+;+;+;+;+;+;+;+;+;+;+;+;+;+;+;+;+;+;+;+;+;+;+;+;+;+	10800	7.30409	5.75843	6.66277	7.29607	5.21093	7.98436	6.75197	5.73729	5.81123
ENSMUSG00002075146	SNORA36B	1	184975104	184975235	+	132	0	0	0	0	0	0	0	0	0
ENSMUSG00000105770	Mir664	1	184975172	184975240	+	69	0	0	0	0	0	0	0	0	0
ENSMUSG00000103613	Gm34882	1;1;1	184975910;184977897;184979913	184976534;184978071;184980086	-;-;-	974	0.148878	0.50014	0.435542	0	0	0	0	0.0561986	0.272344
ENSMUSG00000063558	Aox1	1;1;1;1;1;1;1;1;1;1;1;1;1;1;1;1;1;1;1;1;1;1;1;1;1;1;1;1;1;1;1;1;1;1;1;1;1;1;1;1;1;1;1;1;1;1;1;1;1;1	58069090;58069123;58080595;58080595;58082701;58082701;58086294;58086294;58088522;58088522;58092823;58092823;58093807;58093807;58095373;58095373;58096573;58096573;58097291;58097291;58098194;58098538;58100355;58101291;58102531;58102531;58104433;58104433;58107429;58107429;58107891;58107891;58109200;58109200;58112337;58115223;58116602;58117585;58120662;58121171;58124593;58131653;58133580;58134314;581…	58069217;58069217;58080652;58080652;58082797;58082797;58086402;58086402;58088648;58088648;58092884;58092884;58093896;58093896;58095453;58095453;58096717;58096717;58101475;58097383;58098345;58098631;58100464;58101475;58102693;58102693;58104525;58104525;58107598;58107598;58108005;58108005;58110038;58109322;58112433;58115347;58116735;58117672;58120748;58121362;58124820;58131748;58133708;58134388;581…	+;+;+;+;+;+;+;+;+;+;+;+;+;+;+;+;+;+;+;+;+;+;+;+;+;+;+;+;+;+;+;+;+;+;+;+;+;+;+;+;+;+;+;+;+;+;+;+;+;+	8690	13.6942	11.0619	11.6367	11.5358	18.57	12.5228	10.6837	10.8908	14.9146
ENSMUSG00000026153	Fam135a	1;1;1;1;1;1;1;1;1;1;1;1;1;1;1;1;1;1;1;1;1;1;1;1;1;1;1;1;1;1;1;1;1;1;1;1;1;1;1;1;1;1;1;1;1;1;1;1;1;1;1;1;1;1;1;1;1;1;1;1;1;1;1;1;1;1;1;1;1;1;1;1;1;1;1;1;1;1;1;1;1;1;1;1;1;1;1;1;1;1;1;1;1;1;1;1;1;1;1;1;1;1;1;1;1;1;1;1;1;1;1;1;1;1;1;1;1;1;1;1;1;1;1;1;1;1;1;1	24050174;24050174;24050326;24050672;24050685;24050762;24053860;24053860;24053860;24053860;24053860;24053860;24059756;24059756;24059756;24059756;24059756;24060935;24060935;24060935;24060935;24060935;24060935;24063294;24063294;24063294;24063294;24063294;24063294;24063356;24063863;24063863;24063863;24063863;24063863;24063863;24063863;24065689;24065689;24065689;24065689;24065689;24065689;24065689;240…	24051578;24051578;24051578;24051578;24051578;24051578;24053973;24053973;24053973;24053973;24053973;24053973;24059866;24059866;24059866;24059866;24059866;24061086;24061086;24061086;24061086;24061086;24061086;24063391;24063391;24063391;24063391;24063391;24063391;24063391;24063954;24063954;24063954;24063954;24063954;24063954;24063954;24065792;24065849;24065904;24065849;24065849;24065849;24065840;240…	-;-;-;-;-;-;-;-;-;-;-;-;-;-;-;-;-;-;-;-;-;-;-;-;-;-;-;-;-;-;-;-;-;-;-;-;-;-;-;-;-;-;-;-;-;-;-;-;-;-;-;-;-;-;-;-;-;-;-;-;-;-;-;-;-;-;-;-;-;-;-;-;-;-;-;-;-;-;-;-;-;-;-;-;-;-;-;-;-;-;-;-;-;-;-;-;-;-;-;-;-;-;-;-;-;-;-;-;-;-;-;-;-;-;-;-;-;-;-;-;-;-;-;-;-;-;-;-	7773	7.60514	6.83803	6.71283	7.37142	7.39911	7.79484	9.14131	6.85186	7.45317
ENSMUSG00000102398	Gm37580	1	24139706	24142505	+	2800	0.138102	0.0386616	0	0	0.105879	0	0	0	0
ENSMUSG00000097670	Gm26607	1	24164356	24165222	+	867	0	0	0	0	0	0	0	0	0
ENSMUSG00000026409	Pfkfb2	1;1;1;1;1;1;1;1;1;1;1;1;1;1;1;1;1;1;1;1;1;1;1;1;1;1;1;1;1;1;1;1;1;1;1;1;1;1;1;1;1;1;1;1;1;1;1;1;1;1;1;1;1;1;1;1;1;1;1;1;1;1;1;1;1;1;1;1;1;1;1;1;1;1;1;1;1;1;1;1;1;1;1;1;1;1;1;1;1;1;1;1;1;1;1;1;1;1;1;1;1;1;1;1;1;1;1;1;1;1;1;1;1;1;1;1;1;1;1;1;1;1;1;1;1;1;1;1;1;1;1;1;1;1;1;1;1;1;1;1;1;1;1;1;1;1;1;1;1;1;1;1;1;1;1;1;1;1;1;1;1;1;1	130616919;130616920;130616920;130616926;130618015;130618510;130618752;130618752;130624408;130624754;130624754;130624754;130625434;130625434;130625434;130625643;130625643;130626416;130626416;130626416;130626416;130626416;130626416;130626416;130626416;130626416;130626416;130626925;130626925;130626925;130626925;130626925;130626925;130626925;130626925;130626925;130627718;130627718;130627718;130627718…	130618885;130618885;130618885;130619982;130618885;130618885;130618885;130618885;130625822;130625822;130624822;130625822;130625822;130626480;130625822;130625822;130625822;130626480;130626480;130626480;130626480;130626480;130626480;130626480;130626480;130626480;130626480;130626987;130626987;130626987;130626987;130626987;130626987;130626987;130626987;130626987;130627847;130627847;130627847;130627847…	-;-;-;-;-;-;-;-;-;-;-;-;-;-;-;-;-;-;-;-;-;-;-;-;-;-;-;-;-;-;-;-;-;-;-;-;-;-;-;-;-;-;-;-;-;-;-;-;-;-;-;-;-;-;-;-;-;-;-;-;-;-;-;-;-;-;-;-;-;-;-;-;-;-;-;-;-;-;-;-;-;-;-;-;-;-;-;-;-;-;-;-;-;-;-;-;-;-;-;-;-;-;-;-;-;-;-;-;-;-;-;-;-;-;-;-;-;-;-;-;-;-;-;-;-;-;-;-;-;-;-;-;-;-;-;-;-;-;-;-;-;-;-;-;-;-;-;-;-;-;-;-;-;-;-;-;-;-;-;-;-;-;-	7254	4.5444	4.09641	3.80855	3.90747	7.01577	4.0266	5.80491	3.62954	5.85817
ENSMUSG00000015829	Tnr	1;1;1;1;1;1;1;1;1;1;1;1;1;1;1;1;1;1;1;1;1;1;1;1;1;1;1;1;1;1;1;1;1;1;1;1;1;1;1;1;1;1;1;1;1;1;1;1;1;1;1;1;1	159351339;159351411;159565080;159565081;159565081;159601340;159677556;159677556;159677556;159677967;159679527;159679527;159685747;159685747;159685747;159688780;159688780;159688780;159691208;159691208;159691208;159695586;159695586;159701678;159701678;159712341;159712341;159713627;159713627;159714440;159714440;159715827;159715827;159716854;159716854;159719579;159719579;159722531;159722531;159723270…	159351785;159351785;159565181;159565365;159565181;159601819;159678115;159677912;159678115;159678115;159680003;159680003;159686010;159686010;159686010;159688895;159688895;159688895;159691219;159691358;159691358;159695855;159695855;159701863;159701863;159712430;159712430;159713890;159713890;159714709;159714709;159715946;159715946;159717000;159717000;159719698;159719698;159722674;159722674;159723400…	+;+;+;+;+;+;+;+;+;+;+;+;+;+;+;+;+;+;+;+;+;+;+;+;+;+;+;+;+;+;+;+;+;+;+;+;+;+;+;+;+;+;+;+;+;+;+;+;+;+;+;+;+	12867	0.00751315	0.0336528	0.00824236	0.0157632	0.0230404	0	0	0.00850819	0.0247389
ENSMUSG00000103225	Gm37731	1	159422718	159424954	+	2237	0	0	0	0	0	0	0	0	0
ENSMUSG00000046404	Yod1	1;1	130645064;130646453	130645548;130652095	+;+	6128	4.74051	2.69395	2.81231	3.60769	5.20063	4.54714	3.7526	2.64398	3.90449
ENSMUSG00000104515	Gm37163	1	130654869	130656558	-	1690	0	0	0	0	0	0.0611803	0.02984	0	0.0313921
ENSMUSG00000073528	Gm10530	1;1;1;1	159442319;159509232;159511637;159511637	159442677;159509314;159512446;159512446	+;+;+;+	1252	0	0	0	0	0.0789298	0	0	0	0
ENSMUSG00000103719	Gm38039	1;1	159755960;159758959	159756064;159759296	-;-	443	0	0	0	0	0	0	0	0	0
ENSMUSG00000088145	Gm24719	1	159811066	159811175	-	110	0	0	0	0	0	0	0	0	0
ENSMUSG00000104111	Gm37294	1;1	159869271;159871718	159869580;159871901	-;-	494	0	0	0	0	0	0	0	0	0
ENSMUSG00000042510	AA986860	1;1;1;1;1;1;1;1;1	130659713;130659847;130665239;130668009;130668740;130668740;130670066;130670066;130670066	130659960;130659960;130665424;130668920;130668920;130668920;130670200;130672359;130672358	+;+;+;+;+;+;+;+;+	3640	0.995931	0.342007	0.203951	0.50149	0.529394	1.05099	0.526464	0.27068	0.670446
ENSMUSG00000099556	Gm28857	1;1	130667899;130668717	130667975;130669064	-;-	425	0	0	0.12477	0	0	0.121641	0.118658	0	0.12483
ENSMUSG00000100106	Gm28856	1;1;1;1	130694121;130694493;130708679;130709849	130694316;130694637;130708843;130712170	+;+;+;+	2828	0	0	0	0	0	0.0365611	0	0	0
ENSMUSG00000090394	4930523C07Rik	1;1;1;1;1;1;1;1;1;1;1;1;1;1;1;1	159871952;159871954;159871954;159871975;159872017;159872503;159897693;159898270;159898270;159898270;159898270;159898997;159898997;159898997;159902601;159902732	159875398;159872323;159872323;159872323;159872323;159872595;159897802;159898373;159898373;159898373;159898373;159899079;159900352;159899110;159907778;159903031	+;+;+;+;+;+;+;+;+;+;+;+;+;+;+;+	10195	2.65504	1.27949	1.38355	3.88441	2.32632	3.08815	1.82526	1.47649	1.58716
ENSMUSG00000064294	Aox3	1;1;1;1;1;1;1;1;1;1;1;1;1;1;1;1;1;1;1;1;1;1;1;1;1;1;1;1;1;1;1;1;1;1;1;1;1;1;1;1;1;1;1;1;1;1;1;1;1;1;1;1;1;1	58152289;58152295;58152297;58152345;58154030;58154030;58154030;58154030;58157757;58157757;58157757;58158640;58158640;58158640;58160137;58160137;58160137;58164177;58164177;58166786;58166786;58177375;58177375;58180510;58181829;58185583;58186353;58189454;58191713;58192180;58192639;58197360;58198064;58198796;58202508;58204996;58206762;58208783;58208937;58209816;58209816;58210901;58210901;58211280;582…	58152471;58152471;58152471;58152471;58154087;58154087;58154168;58154087;58157853;58158212;58157853;58158748;58158748;58158748;58160263;58161264;58160263;58164238;58164238;58166866;58166866;58178281;58177455;58180654;58181921;58185734;58186446;58189563;58191897;58192342;58192731;58197529;58198178;58198918;58202604;58205120;58206895;58209024;58209024;58209902;58209902;58211092;58211092;58211406;582…	+;+;+;+;+;+;+;+;+;+;+;+;+;+;+;+;+;+;+;+;+;+;+;+;+;+;+;+;+;+;+;+;+;+;+;+;+;+;+;+;+;+;+;+;+;+;+;+;+;+;+;+;+;+	7033	0.508582	0.0461763	0.0603182	0.346069	0.0421528	0.132312	0.0430226	0.0155659	0.0377169
ENSMUSG00000026729	4930562F07Rik	1;1;1;1;1;1;1;1;1	159902305;159902305;159902540;159904953;159904953;159904953;159905360;159905360;159905499	159902897;159902897;159902897;159905047;159905060;159905060;159905512;159905488;159905555	-;-;-;-;-;-;-;-;-	897	0.323317	0.120683	0	0.339172	0.440669	0.288168	0	0.0610228	0.295723
ENSMUSG00000089275	Gm24548	1	58194140	58194247	-	108	0	0	0	0	0	0	0	0	0
ENSMUSG00000026415	Fcamr	1;1;1;1;1;1;1;1;1;1;1;1;1;1	130728639;130728639;130730788;130730956;130732280;130732280;130739108;130739108;130740328;130740328;130741731;130741731;130742236;130742236	130728725;130728725;130731013;130731013;130732420;130732420;130739446;130739446;130741084;130741084;130741849;130741849;130742477;130742445	+;+;+;+;+;+;+;+;+;+;+;+;+;+	1911	0.0252935	0.113294	0	0.557212	0.41369	0.32463	0.0527783	0	0.0555234
ENSMUSG00000026618	Iars2	1;1;1;1;1;1;1;1;1;1;1;1;1;1;1;1;1;1;1;1;1;1;1;1;1;1;1;1;1;1;1;1;1;1;1;1;1;1;1;1;1;1;1;1;1;1;1;1;1;1;1;1;1;1;1;1;1;1;1	185016923;185017766;185020237;185020237;185021550;185022683;185023516;185026941;185027235;185027752;185028608;185028608;185029670;185029670;185034905;185034905;185035496;185035496;185044043;185048091;185048091;185048091;185050004;185050004;185050004;185050761;185050761;185050761;185053034;185053034;185053034;185053380;185054597;185054597;185054597;185055018;185055018;185055018;185055190;185055190…	185019388;185019388;185020479;185020381;185021740;185022828;185023622;185027072;185027877;185027877;185028710;185028710;185029778;185029778;185034998;185034998;185035598;185035598;185044724;185048251;185048251;185048251;185050155;185050155;185050155;185050851;185050851;185050851;185053203;185053203;185053203;185056012;185054712;185054712;185054712;185055108;185055108;185055108;185055299;185055299…	-;-;-;-;-;-;-;-;-;-;-;-;-;-;-;-;-;-;-;-;-;-;-;-;-;-;-;-;-;-;-;-;-;-;-;-;-;-;-;-;-;-;-;-;-;-;-;-;-;-;-;-;-;-;-;-;-;-;-	8885	21.5975	21.1693	19.1817	21.9718	17.0836	22.1336	20.694	21.0325	20.1045
ENSMUSG00000086706	Gm15848	1;1;1;1;1;1;1;1;1;1;1	130737714;130737940;130744922;130744927;130745138;130746196;130746196;130746582;130748309;130748309;130751765	130738024;130738024;130745159;130745159;130745159;130746426;130746426;130746677;130748411;130748441;130751821	-;-;-;-;-;-;-;-;-;-;-	1066	0.0906864	0	0	1.42701	0.880667	0.0969931	0.141922	0	0
ENSMUSG00000104368	2010103J01Rik	1;1	185044384;185045727	185044497;185046000	+;+	388	0.249154	0	0	0.392059	0.382037	0.133241	0.259947	0.141076	0.136734
ENSMUSG00000065581	Mir194-1	1	185045516	185045582	+	67	1.44286	0	0	2.27043	0	0.771602	0	0	0.791831
ENSMUSG00000065562	Mir215	1	185045778	185045889	+	112	0	0	0	0	0	0	0	0	0
ENSMUSG00000102526	Gm37785	1	185061648	185064055	+	2408	0.0401461	0.134866	0.0880851	0.0421148	0.24623	0.128814	0.16754	0.090926	0.110159
ENSMUSG00000026417	Pigr	1;1;1;1;1;1;1;1;1;1;1;1;1;1;1;1;1;1;1	130754421;130754625;130756747;130762110;130762110;130762110;130769234;130769234;130769234;130772172;130772172;130772172;130774064;130774950;130776175;130776728;130777225;130777468;130778538	130754544;130754718;130756828;130762208;130762208;130762208;130769578;130769578;130769578;130772385;130772417;130772825;130774396;130775282;130776367;130776855;130777356;130777526;130779986	+;+;+;+;+;+;+;+;+;+;+;+;+;+;+;+;+;+;+	4025	0	0	0	0.17637	0.14731	0.0513762	0	0	0
ENSMUSG00000026725	Tnn	1;1;1;1;1;1;1;1;1;1;1;1;1;1;1;1;1;1;1;1;1;1;1;1;1;1;1;1;1;1;1;1;1;1;1;1;1;1;1;1	159912599;159913538;159915963;159915963;159924764;159924764;159925783;159925783;159932397;159932397;159932968;159932968;159934581;159934581;159937816;159937816;159942061;159942061;159943640;159945909;159948068;159950225;159950225;159952923;159952923;159953902;159953902;159958254;159958254;159966819;159966819;159968157;159968157;159972553;159972553;159973582;159973582;159975017;159975017;159981052	159913738;159913738;159916126;159916126;159924931;159924931;159925879;159925879;159932548;159932548;159933100;159933100;159934711;159934711;159938079;159938079;159942324;159942324;159943903;159946172;159948331;159950488;159950488;159953186;159953186;159954165;159954165;159958517;159958517;159966908;159966908;159968342;159968342;159972816;159972816;159973956;159973956;159975458;159975458;159981150	-;-;-;-;-;-;-;-;-;-;-;-;-;-;-;-;-;-;-;-;-;-;-;-;-;-;-;-;-;-;-;-;-;-;-;-;-;-;-;-	5817	15.3475	0.0372194	0.164086	0.095886	0.798444	24.9822	18.1103	1.52441	30.2793
ENSMUSG00000038242	Aox4	1;1;1;1;1;1;1;1;1;1;1;1;1;1;1;1;1;1;1;1;1;1;1;1;1;1;1;1;1;1;1;1;1;1;1;1;1;1;1;1;1;1;1;1;1;1;1;1;1;1;1;1;1;1;1;1;1;1;1;1;1;1;1;1;1;1;1;1;1;1	58249556;58249591;58249610;58250377;58252181;58252181;58252181;58253763;58256592;58256592;58259146;58259146;58260987;58260987;58263325;58263325;58267231;58267231;58268013;58268013;58270264;58270264;58270640;58270640;58272997;58272997;58274278;58274278;58275826;58275826;58278276;58278276;58279765;58279840;58279840;58284219;58284219;58284219;58284960;58284960;58285398;58285398;58286365;58286365;582…	58249787;58249787;58249787;58252521;58252238;58252238;58252238;58254569;58256688;58256688;58259254;58259254;58261113;58261113;58263386;58263386;58267314;58267314;58268093;58268093;58270408;58270408;58270732;58270732;58273148;58273148;58274371;58274371;58275938;58275938;58278460;58278460;58280002;58280002;58280002;58284320;58284311;58284311;58285129;58285129;58285512;58285512;58286487;58286487;582…	+;+;+;+;+;+;+;+;+;+;+;+;+;+;+;+;+;+;+;+;+;+;+;+;+;+;+;+;+;+;+;+;+;+;+;+;+;+;+;+;+;+;+;+;+;+;+;+;+;+;+;+;+;+;+;+;+;+;+;+;+;+;+;+;+;+;+;+;+;+	8416	0.0229733	0.0643135	0.0567069	0.0783248	0.0234839	0.0307137	0.0958739	0.0325199	0.0189114
ENSMUSG00000089822	Gm15759	1;1;1;1;1;1	58293276;58301627;58315283;58328568;58337989;58354393	58296104;58301775;58315371;58328661;58338127;58354815	-;-;-;-;-;-	3723	0	0	0.0284863	0.0272395	0	0.0416578	0.0135454	0.029405	0
ENSMUSG00000026617	Bpnt1	1;1;1;1;1;1;1;1;1;1;1;1;1;1;1;1;1;1;1;1;1;1;1;1;1;1;1;1;1;1;1;1;1;1;1;1	185064346;185064369;185064370;185064377;185064404;185070303;185070303;185070303;185070303;185073420;185073420;185073420;185073420;185073420;185077512;185077512;185077512;185077512;185077512;185078872;185078872;185078872;185078872;185080941;185080941;185080941;185082034;185084379;185084379;185084379;185086154;185086154;185086154;185088675;185088675;185088675	185064460;185064460;185064518;185064460;185064460;185070429;185070429;185070429;185070429;185073524;185073524;185073524;185073524;185073524;185077624;185077619;185077536;185077619;185077619;185078901;185078920;185078920;185078920;185081032;185081032;185081032;185082078;185084576;185084576;185084576;185086259;185086259;185086259;185088978;185088978;185089974	+;+;+;+;+;+;+;+;+;+;+;+;+;+;+;+;+;+;+;+;+;+;+;+;+;+;+;+;+;+;+;+;+;+;+;+	2308	16.8589	20.7312	17.4383	23.3539	21.0656	20.5625	18.1355	17.5027	19.5614
ENSMUSG00000058267	Mrps14	1;1;1;1;1;1;1;1;1	160022785;160022785;160022873;160024491;160024516;160024516;160026998;160026998;160026998	160022881;160022881;160023115;160024674;160024674;160024674;160027382;160027390;160029740	+;+;+;+;+;+;+;+;+	3258	32.758	32.396	35.0585	33.4306	49.0158	36.3055	35.988	36.1388	42.5333
ENSMUSG00000097261	4930532G15Rik	1;1;1	185091658;185093606;185094773	185092066;185095062;185095062	-;-;-	1866	0.0518069	0.0580132	0.0568352	0.0543475	0.185354	0.277049	0.0540511	0	0.0852936
ENSMUSG00000014226	Cacybp	1;1;1;1;1;1;1;1;1;1;1;1	160029937;160032538;160033666;160033686;160034183;160034183;160035657;160035949;160035958;160040217;160040217;160040217	160031293;160032635;160033765;160033765;160034279;160034279;160036165;160036165;160036165;160040296;160040375;160040445	-;-;-;-;-;-;-;-;-;-;-;-	2390	64.1108	65.0195	72.9069	71.0736	78.6633	78.7357	72.0786	69.0745	72.7421
ENSMUSG00000103006	4933417C20Rik	1	160040513	160042386	+	1874	0.232136	0	0	0.216462	0.0790983	0.137933	0.430563	0.0584178	0.169859
ENSMUSG00000079554	Aox2	1;1;1;1;1;1;1;1;1;1;1;1;1;1;1;1;1;1;1;1;1;1;1;1;1;1;1;1;1;1;1;1;1;1;1;1	58317485;58320336;58321825;58322646;58324730;58326851;58329067;58331357;58333460;58335022;58338922;58339774;58342686;58343588;58344363;58346509;58348018;58349140;58351434;58361938;58369929;58371702;58373839;58375759;58376494;58378618;58382815;58385384;58388212;58389396;58390314;58393321;58393469;58398077;58415421;58417800	58317634;58320393;58321921;58322754;58324856;58326912;58329150;58331437;58333604;58335114;58339073;58339867;58342795;58343772;58344549;58346601;58348187;58349254;58351556;58362034;58370053;58371835;58373926;58375845;58376685;58378845;58382910;58385512;58388286;58389448;58390428;58393386;58393657;58398244;58415495;58419418	+;+;+;+;+;+;+;+;+;+;+;+;+;+;+;+;+;+;+;+;+;+;+;+;+;+;+;+;+;+;+;+;+;+;+;+	5771	0.117259	0.318886	0.202149	0.289951	0.162674	0.358325	0.157292	0.350942	0.24821
ENSMUSG00000103839	Gm37607	1	58422671	58425293	-	2623	1.17937	0.722234	1.496	1.44985	1.01721	0.965753	0.71136	0.855599	1.59785
ENSMUSG00000016529	Il10	1;1;1;1;1	130947582;130948701;130949066;130950226;130951913	130947813;130948760;130949218;130950291;130952711	+;+;+;+;+	1310	0.516567	0	0	0.0774141	0	0.157854	0.0769919	0	0.0809964
ENSMUSG00000026147	Col9a1	1;1;1;1;1;1;1;1;1;1;1;1;1;1;1;1;1;1;1;1;1;1;1;1;1;1;1;1;1;1;1;1;1;1;1;1;1;1;1;1;1;1;1;1;1;1;1;1;1;1;1;1;1;1;1;1;1;1;1;1;1;1;1;1;1;1;1;1;1;1;1;1;1;1;1;1;1;1;1;1;1;1;1;1;1	24216691;24217340;24218365;24218556;24224119;24233764;24234268;24234598;24235972;24235972;24236098;24236381;24236381;24236525;24236525;24236525;24241095;24241095;24241095;24241378;24241378;24241378;24243739;24243739;24243739;24244135;24244135;24244135;24246467;24246467;24246467;24247255;24247255;24247255;24248140;24248140;24248140;24249454;24249454;24249454;24253620;24253620;24253620;24256617;242…	24216949;24217413;24218442;24218688;24224515;24233847;24234538;24234618;24236046;24236046;24236416;24236416;24236416;24236587;24236587;24236587;24241148;24241148;24241148;24241413;24241413;24241413;24243762;24243762;24243762;24244188;24244188;24244188;24246520;24246520;24246520;24247287;24247287;24247287;24248196;24248196;24248196;24249507;24249507;24249507;24253673;24253673;24253673;24256670;242…	+;+;+;+;+;+;+;+;+;+;+;+;+;+;+;+;+;+;+;+;+;+;+;+;+;+;+;+;+;+;+;+;+;+;+;+;+;+;+;+;+;+;+;+;+;+;+;+;+;+;+;+;+;+;+;+;+;+;+;+;+;+;+;+;+;+;+;+;+;+;+;+;+;+;+;+;+;+;+;+;+;+;+;+;+	5068	3.12829	0.28836	0.439452	0.330171	0.487471	3.62126	4.1494	1.47968	1.01541
ENSMUSG00000016528	Mapkapk2	1;1;1;1;1;1;1;1;1;1;1;1;1;1;1;1	130981437;130983496;130983666;130984151;130984626;130984626;130985231;130985231;130985738;130985738;130986089;130986089;130986360;130986360;131000077;131025026	130982972;130983576;130983751;130984275;130984701;130984701;130985357;130985357;130985817;130985817;130986153;130986153;130986499;130986499;131000263;131025563	-;-;-;-;-;-;-;-;-;-;-;-;-;-;-;-	3041	207.251	224.354	231.709	222.667	247.375	268.993	297.686	260.709	280.179
ENSMUSG00000088705	Gm25549	1	131001395	131001488	-	94	0	0	0	0	0	0	0	0	0
ENSMUSG00000102856	Gm37084	1	131013989	131019886	-	5898	0.0901483	0.0734164	0.12587	0.0257916	0.0502646	0.0438261	0.0256509	0.0649648	0.0719602
ENSMUSG00002075689	7SK	1	131030130	131030482	-	353	0	0	0	0	0	0	0	0	0
ENSMUSG00000051223	Bzw1	1;1;1;1;1;1;1;1;1;1;1;1;1;1;1;1;1;1;1;1;1;1;1;1;1;1;1;1;1;1;1;1;1;1;1;1;1;1;1;1;1;1	58432057;58432283;58432291;58432629;58433361;58433361;58433361;58433361;58436835;58436835;58436835;58438163;58438163;58438163;58439238;58439238;58439238;58439866;58439866;58439866;58439866;58440273;58440273;58440273;58440273;58440500;58440500;58440500;58440500;58442046;58442046;58442046;58442046;58442774;58442774;58442774;58443391;58443391;58443391;58444194;58444194;58444194	58432375;58432375;58432375;58432785;58433434;58433434;58433434;58433434;58437011;58437011;58437011;58438257;58438257;58438257;58439303;58439303;58439303;58440001;58440001;58440001;58440001;58440382;58440382;58440382;58440382;58440670;58440670;58440670;58440670;58442192;58442192;58442163;58442192;58442912;58442912;58442912;58443513;58443513;58443513;58444290;58444646;58446512	+;+;+;+;+;+;+;+;+;+;+;+;+;+;+;+;+;+;+;+;+;+;+;+;+;+;+;+;+;+;+;+;+;+;+;+;+;+;+;+;+;+	4033	69.0581	51.7105	59.8381	82	58.3414	73.6299	58.4949	52.9595	54.5654
ENSMUSG00000016526	Dyrk3	1;1;1;1;1;1	131055192;131057612;131063997;131063997;131065803;131065817	131057982;131057982;131064108;131064108;131065982;131066077	-;-;-;-;-;-	3178	1.73389	0.136252	0.200229	0.38293	0	2.6841	0.571261	0	0.200325
ENSMUSG00000026615	Eprs	1;1;1;1;1;1;1;1;1;1;1;1;1;1;1;1;1;1;1;1;1;1;1;1;1;1;1;1;1;1;1;1;1;1;1;1;1;1;1;1;1;1;1;1;1;1;1;1;1;1;1;1;1;1;1;1;1;1;1;1;1;1;1;1;1;1;1;1;1;1;1;1;1;1;1;1;1;1;1;1;1;1	185095241;185095241;185095255;185095329;185095381;185097668;185099728;185099728;185099728;185099728;185099787;185099794;185101774;185101774;185101774;185101774;185101774;185101774;185101774;185103086;185103086;185103086;185103086;185103086;185103086;185103086;185105115;185105115;185105115;185105115;185105115;185106315;185106315;185106315;185106315;185106315;185106315;185106817;185110972;185110972…	185095440;185095440;185099166;185095440;185095440;185099812;185099812;185099812;185099812;185099812;185099812;185099812;185101873;185101873;185101873;185101873;185101873;185101873;185101873;185103242;185103242;185103242;185103242;185103242;185103242;185103242;185105254;185105627;185105254;185105254;185105254;185106647;185106409;185106409;185106409;185106409;185106409;185109161;185111080;185111098…	+;+;+;+;+;+;+;+;+;+;+;+;+;+;+;+;+;+;+;+;+;+;+;+;+;+;+;+;+;+;+;+;+;+;+;+;+;+;+;+;+;+;+;+;+;+;+;+;+;+;+;+;+;+;+;+;+;+;+;+;+;+;+;+;+;+;+;+;+;+;+;+;+;+;+;+;+;+;+;+;+;+	18102	26.969	25.2213	32.4837	28.0618	22.8107	28.1991	31.7031	29.9904	27.218
ENSMUSG00000051295	9630028B13Rik	1;1	185161552;185173863	185164805;185174016	-;-	3408	0	0	0	0	0.0144983	0.0303388	0	0	0.0155671
ENSMUSG00000118510	Gm52958	1	185164210	185164617	+	408	0	0	0	0	0	0	0	0	0
ENSMUSG00000097615	Gm2061	1;1;1	185179313;185186202;185187233	185181411;185186330;185187765	-;-;-	2761	0	0	0	0	0	0.0748965	0	0	0
ENSMUSG00000026614	Slc30a10	1;1;1;1;1;1;1;1;1;1;1	185187045;185187045;185187235;185188511;185188549;185194884;185194884;185194884;185196274;185196274;185196274	185187876;185188626;185187876;185188626;185188626;185195123;185195123;185195123;185200959;185200959;185197957	+;+;+;+;+;+;+;+;+;+;+	6508	0.237669	0	0.032592	0.0155827	0.037961	0.301859	0.185973	0.0336432	0
ENSMUSG00000102185	5033404E19Rik	1;1;1	185219491;185229409;185229585	185219607;185230356;185230214	+;+;+	1065	0	0	0	0	0	0	0	0	0
ENSMUSG00000103799	Gm38093	1;1;1;1	185477000;185479828;185485643;185489509	185477074;185479888;185485755;185489969	+;+;+;+	710	0	0	0	0	0	0	0	0	0
ENSMUSG00000102546	Gm9722	1	185610281	185611082	-	802	0	0	0	0	0	0	0	0	0
ENSMUSG00000039246	Lyplal1	1;1;1;1;1;1;1;1;1	185819928;185820730;185821641;185821641;185832390;185846461;185846461;185849354;185849354	185820965;185820965;185821756;185821756;185832559;185846560;185846560;185849485;185849507	-;-;-;-;-;-;-;-;-	1578	4.07394	2.94985	2.4531	7.19785	2.1292	4.16068	2.36489	2.15065	2.42065
ENSMUSG00000103056	Gm38268	1	185844378	185844570	-	193	0	0	0	0	0	0	0	0	0
ENSMUSG00002076007	5S_rRNA	1	185855398	185855503	+	106	0	0	0	0	0	0	0	0	0
ENSMUSG00000103449	Gm37134	1;1;1;1	185909535;185912430;185953342;185955688	185909621;185912591;185953421;185955986	+;+;+;+	628	0	0	0	0	0	0	0	0	0
ENSMUSG00000102790	Gm37272	1	185914454	185914941	+	488	0	0	0	0	0	0	0	0	0
ENSMUSG00000102217	Gm37491	1	186079512	186080622	+	1111	0	0	0	0	0	0	0	0	0
ENSMUSG00000103690	A730004F24Rik	1;1;1;1;1	186244035;186244079;186251338;186290565;186290565	186245090;186245281;186251524;186290878;186290669	-;-;-;-;-	1748	0	0	0	0	0	0	0	0	0
ENSMUSG00000048000	Gigyf2	1;1;1;1;1;1;1;1;1;1;1;1;1;1;1;1;1;1;1;1;1;1;1;1;1;1;1;1;1;1;1;1;1;1;1;1;1;1;1;1;1;1;1;1;1;1;1;1;1;1;1;1;1;1;1;1;1;1;1;1;1;1;1;1;1;1;1;1;1;1;1;1;1;1;1;1;1;1;1;1;1;1;1;1;1;1;1;1;1;1;1;1;1;1;1;1;1;1;1;1;1;1;1;1;1;1;1;1;1;1;1;1;1;1;1;1;1;1;1;1;1;1;1;1;1;1;1;1;1;1;1;1;1;1;1;1;1;1;1;1;1;1;1;1;1;1;1;1;1;1;1;1;1;1;1;1;1;1;1;1;1;1;1;1;1;1;1;1;1;1;1;1;1;1;1;1;1;1;1;1;1;1;1;1;1;1;1;1;1;1;1;1;1;1;1;1;1;1;1;1…	87254720;87254725;87254751;87254752;87254755;87254768;87254770;87254788;87261992;87261992;87261992;87261992;87261992;87261992;87261992;87282126;87282126;87282126;87282126;87282126;87282126;87282126;87282168;87282168;87282693;87282703;87291524;87291826;87291826;87291826;87291826;87291826;87291826;87291826;87291883;87292906;87292906;87292906;87292906;87292906;87292906;87292906;87292906;87292906;873…	87254814;87254814;87254814;87254814;87254814;87256729;87254814;87254814;87262056;87262056;87262056;87262056;87262056;87262056;87262056;87282208;87282208;87282208;87282208;87282208;87282208;87282208;87282208;87282208;87283444;87285506;87291955;87291955;87291955;87291955;87291955;87291955;87291955;87291955;87291955;87293377;87293001;87293001;87293001;87293001;87293001;87293001;87293001;87293001;873…	+;+;+;+;+;+;+;+;+;+;+;+;+;+;+;+;+;+;+;+;+;+;+;+;+;+;+;+;+;+;+;+;+;+;+;+;+;+;+;+;+;+;+;+;+;+;+;+;+;+;+;+;+;+;+;+;+;+;+;+;+;+;+;+;+;+;+;+;+;+;+;+;+;+;+;+;+;+;+;+;+;+;+;+;+;+;+;+;+;+;+;+;+;+;+;+;+;+;+;+;+;+;+;+;+;+;+;+;+;+;+;+;+;+;+;+;+;+;+;+;+;+;+;+;+;+;+;+;+;+;+;+;+;+;+;+;+;+;+;+;+;+;+;+;+;+;+;+;+;+;+;+;+;+;+;+;+;+;+;+;+;+;+;+;+;+;+;+;+;+;+;+;+;+;+;+;+;+;+;+;+;+;+;+;+;+;+;+;+;+;+;+;+;+;+;+;+;+;+;+…	14216	9.41149	8.19737	8.79187	9.98003	8.23385	10.2733	8.36829	7.62766	8.49007
ENSMUSG00000119117	Gm22549	1	87269177	87269283	-	107	0	0	0	0	0	0	0	0	0
ENSMUSG00000079436	Kcnj13	1;1;1;1;1	87314085;87314724;87316652;87316888;87322334	87314760;87314760;87317127;87317111;87322451	-;-;-;-;-	1270	0.152239	0.213096	0.0835075	0.119779	0.427961	0.325652	0.119125	0	0.208869
ENSMUSG00002076368	U6	1	87342977	87343071	-	95	0	0	0	0	0	0	0	0	0
ENSMUSG00000026141	Col19a1	1;1;1;1;1;1;1;1;1;1;1;1;1;1;1;1;1;1;1;1;1;1;1;1;1;1;1;1;1;1;1;1;1;1;1;1;1;1;1;1;1;1;1;1;1;1;1;1;1;1;1;1;1;1;1;1;1;1;1;1;1;1;1;1;1;1;1;1;1;1;1;1;1;1;1;1;1;1;1;1;1;1;1;1;1;1;1;1;1;1;1;1;1;1;1;1;1;1;1;1;1;1;1;1;1;1;1;1;1;1;1;1;1;1;1;1;1;1;1;1;1;1;1;1;1;1;1;1;1;1;1;1;1;1;1;1;1;1;1	24300971;24303075;24304046;24304046;24309447;24309447;24318851;24319013;24319013;24321498;24321498;24321498;24324134;24324134;24324134;24324335;24324335;24324335;24328748;24328748;24328748;24328909;24328909;24328909;24332153;24332153;24332153;24335841;24335841;24335841;24339674;24339674;24339674;24340356;24340356;24340356;24340481;24340481;24340481;24342537;24342537;24342537;24345341;24345341;243…	24303898;24303898;24304123;24304123;24309575;24309575;24319079;24319079;24319079;24321668;24321668;24321668;24324178;24324178;24324178;24324370;24324370;24324370;24328810;24328810;24328810;24328953;24328953;24328953;24332197;24332197;24332197;24335894;24335894;24335894;24339700;24339700;24339700;24340400;24340400;24340400;24340531;24340531;24340531;24342581;24342581;24342581;24345394;24345394;243…	-;-;-;-;-;-;-;-;-;-;-;-;-;-;-;-;-;-;-;-;-;-;-;-;-;-;-;-;-;-;-;-;-;-;-;-;-;-;-;-;-;-;-;-;-;-;-;-;-;-;-;-;-;-;-;-;-;-;-;-;-;-;-;-;-;-;-;-;-;-;-;-;-;-;-;-;-;-;-;-;-;-;-;-;-;-;-;-;-;-;-;-;-;-;-;-;-;-;-;-;-;-;-;-;-;-;-;-;-;-;-;-;-;-;-;-;-;-;-;-;-;-;-;-;-;-;-;-;-;-;-;-;-;-;-;-;-;-;-	6887	0.371976	0.416537	0.269486	0.309229	0.0860927	0.0975846	0.234318	0.27023	0.277319
ENSMUSG00000026258	Snorc	1;1;1;1;1;1	87397993;87400261;87402745;87402745;87403051;87403051	87398133;87400504;87402927;87402927;87403180;87403204	+;+;+;+;+;+	722	3.74904	0	0.587559	0.561842	0	8.52075	0	1.6679	1.02872
ENSMUSG00000077463	Gm26418	1	24587922	24588058	-	137	0	0	0	0	0	0	0	0	0
ENSMUSG00000099997	Tubb4b-ps2	1	24633168	24634504	-	1337	0.0361525	0.0809668	0.0793227	0.0758508	0	0.116	0.301748	0.163762	0.198402
ENSMUSG00000100131	Gm28439	1	24650616	24651491	-	876	582.624	362.943	369.375	386.548	379.544	334.262	387.721	296.12	355.077
ENSMUSG00000067736	Gm10222	1	24651488	24651781	-	294	353.312	328.256	293.634	267.329	199.657	261.124	217.499	186.368	172.692
ENSMUSG00000026034	Clk1	1;1;1;1;1;1;1;1;1;1;1;1;1;1;1;1;1;1;1;1;1;1;1;1;1;1;1;1;1;1;1;1;1;1;1;1;1;1;1;1;1;1;1;1;1;1;1;1;1;1;1;1;1;1;1;1;1;1;1;1;1;1;1;1;1;1;1;1;1;1;1;1;1;1;1;1;1;1;1	58449348;58451159;58451159;58451159;58451159;58451159;58451159;58451475;58451806;58451806;58451806;58451806;58451806;58451806;58451806;58452106;58452106;58452106;58452106;58452106;58452106;58452106;58452549;58452549;58452549;58452549;58452549;58452549;58453531;58453531;58453531;58453531;58453531;58453749;58453749;58453749;58453749;58453749;58453749;58453774;58455302;58455616;58456069;58456172;584…	58451499;58451499;58451499;58451499;58451499;58451499;58451499;58451896;58451896;58451896;58451896;58451896;58451896;58451896;58452020;58452185;58452185;58452185;58452185;58452185;58452596;58452185;58452984;58452631;58452631;58452631;58452631;58452631;58453660;58453660;58453660;58453660;58453660;58453843;58453843;58453843;58453843;58454816;58453843;58453843;58456542;58455924;58456338;58456542;584…	-;-;-;-;-;-;-;-;-;-;-;-;-;-;-;-;-;-;-;-;-;-;-;-;-;-;-;-;-;-;-;-;-;-;-;-;-;-;-;-;-;-;-;-;-;-;-;-;-;-;-;-;-;-;-;-;-;-;-;-;-;-;-;-;-;-;-;-;-;-;-;-;-;-;-;-;-;-;-	8132	47.688	28.3145	27.2831	39.0274	58.84	49.04	38.9509	29.5698	48.6686
ENSMUSG00000101939	Gm28438	1	24651856	24652200	-	345	792.848	619.55	642.475	566.44	910.721	702.934	751.622	690.644	699.987
ENSMUSG00000101111	Gm28437	1	24652270	24653052	-	783	847.514	701.913	706.285	660.476	963.023	683.223	907.734	715.222	756.22
ENSMUSG00000026721	Rabgap1l	1;1;1;1;1;1;1;1;1;1;1;1;1;1;1;1;1;1;1;1;1;1;1;1;1;1;1;1;1;1;1;1;1;1;1;1;1;1;1;1;1;1;1;1;1;1;1;1;1;1;1;1;1;1;1;1;1;1;1;1;1;1;1;1;1;1;1;1;1;1;1;1;1;1;1;1;1;1;1;1;1;1;1;1;1;1;1;1;1;1;1;1;1;1;1;1	160046744;160053612;160054055;160054128;160054180;160054230;160059366;160059366;160059366;160059366;160059366;160064196;160064196;160064196;160064196;160064225;160064248;160066101;160066101;160066101;160066101;160066101;160066101;160075029;160075029;160075029;160075029;160075029;160075029;160075552;160078821;160084142;160084503;160084775;160085013;160085013;160085013;160085013;160085013;160085013…	160051938;160054252;160054252;160054252;160054252;160054252;160059437;160059437;160059437;160059437;160059437;160064279;160064279;160064279;160064279;160064279;160064279;160066205;160066205;160066205;160066205;160066205;160066205;160075139;160075568;160075139;160075139;160075139;160075139;160078328;160079013;160084836;160084836;160084836;160085105;160085105;160085105;160085105;160085105;160085105…	-;-;-;-;-;-;-;-;-;-;-;-;-;-;-;-;-;-;-;-;-;-;-;-;-;-;-;-;-;-;-;-;-;-;-;-;-;-;-;-;-;-;-;-;-;-;-;-;-;-;-;-;-;-;-;-;-;-;-;-;-;-;-;-;-;-;-;-;-;-;-;-;-;-;-;-;-;-;-;-;-;-;-;-;-;-;-;-;-;-;-;-;-;-;-;-	23232	2.48004	1.2581	1.22114	2.88977	1.47175	3.13095	1.37188	0.998996	1.30165
ENSMUSG00000100862	Gm10925	1	24653055	24653732	-	678	1152.93	1131.86	1092.77	1013.38	1203.4	938.634	1107.3	951.447	968.798
ENSMUSG00000102070	Gm28661	1	24653966	24654646	-	681	770.251	855.211	775.085	713.536	1115.17	868.986	884.26	826.045	821.42
ENSMUSG00000101249	Gm29216	1	24654787	24655278	-	492	961.609	914.756	793.576	820.369	1256.04	821.588	1260.74	929.535	972.201
[truncated: 54,093 more rows]

## Sheet: Table S7
The genes expressed in mice skeletal muscle
Row.names	baseMean	log2FoldChange	lfcSE	stat	pvalue	padj	WT297	WT298	WT307	WT309	S253	S261	S263	S264	S269
ENSMUSG00000102628	2.75285	1.03621	1.38591	-0.747676	0.454656	NA	3.38581	0	0	3.40573	9.33875	2.58409	1.97766	0	4.08358
ENSMUSG00000097426	1.62618	1.21686	1.86815	-0.651374	0.514805	NA	2.53936	1.20878	0	0	0.933875	6.8909	0	0	3.06268
[truncated: 30,273 more rows]

## Sheet: Table S8
The DEGs between WT and ZBED6+/- mice skeletal muscle
[truncated: 664 more rows]

## Sheet: Table S9
Gene Ontology terms of the DEGs significantly enriched in skeletal muscle between WT and ZBED6+/- mice
[truncated: 478 more rows]

[truncated: 1 more sheets: Table S10]
